# Supplementary material for: 4-Hy­droxy-3-(3-meth­oxybenzoyl)-2-[(3-meth­oxybenzoyl)methyl]-2H-1,2-benzothia­zine 1,1-dioxide
Source: Acta Crystallogr Sect E Struct Rep Online. 2010 Aug 18;66(Pt 9):o2314–5. doi: 10.1107/S1600536810031673 (PMC3007862; doi:10.1107/S1600536810031673)
Supplement: Supplementary file 1 [file e-66-o2314-sup1.cif]

##############################################################################
###                                                                        ###
###        Electronic paper (Acta Crystallographica Section E)             ###
###                                                                        ###
##############################################################################
#                                                                            #
# This CIF contains the data in a paper accepted for publication in Acta     #
# Crystallographica Section E. It conforms to the requirements of Notes      #
# for Authors for Section E, and has been peer reviewed under the auspices   #
# of the IUCr Commission on Journals.                                        #
#                                                                            #
# Full details of the Crystallographic Information File format               #
# are given in the paper "The Crystallographic Information File (CIF):       #
# a New Standard Archive File for Crystallography" by S. R. Hall, F. H.      #
# Allen and I. D. Brown [Acta Cryst. (1991), A47, 655-685].                  #
#                                                                            #
# The current version of the core CIF dictionary is obtainable from          #
# ftp://ftp.iucr.org/pub/cif_core.dic. The current version number is 2.4.    #
#                                                                            #
# Software is freely available for graphical display of the structure(s) in  #
# this CIF.  For information consult the CIF home page http://www.iucr.org/  #
# cif/home.html                                                              #
#                                                                            #
# This file may be used for bona fide research purposes within the           #
# scientific community so long as proper attribution is given to the journal # 
# article from which it was obtained.                                        #
#                                                                            #
##############################################################################
                                             
data_Global
_audit_creation_method     SHELXL-97
_journal_date_recd_electronic     2010-07-31
_journal_date_accepted     2010-08-06
_journal_name_full     'Acta Crystallographica, Section E'
_journal_year     2010
_journal_volume     66
_journal_issue      9
_journal_page_first     o2314
_journal_page_last     o2315
_journal_paper_category     QO
_journal_coeditor_code     JH2194
_publ_contact_author
;
    'Siddiqui, Hamid latif'
    Institute of Chemistry
    University of the Punjab
    Lahore
    Pakistan
;
_publ_contact_author_email     ' drhamidlatif@yahoo.com '
_publ_contact_author_fax     ' 0092+42-923 1269 '
_publ_contact_author_phone     ' 0092-42-923 0463 '
_publ_section_title
;\
4-Hydroxy-3-(3-methoxybenzoyl)-2-[(3-methoxybenzoyl)methyl]-2<i>H</i>-1,2-\
benzothiazine 1,1-dioxide
;
loop_
    _publ_author_name
    _publ_author_address
    'Gul, Salman'
; Institute of Chemistry
University of the Punjab
Lahore 54590
Pakistan
;
    'Siddiqui, Hamid Latif'
; Institute of Chemistry
University of the Punjab
Lahore 54590
Pakistan
;
    'Ahmad, Matloob'
; Institute of Chemistry, University of the Punjab, Lahore-54590
Applied Chemistry Research Centre, PCSIR Laboratories Complex
Lahore 54600
Pakistan
;
    'Nisar, Muhammad'
; Institute of Chemical Sciences
University of Peshawar
Peshawar 25120
Pakistan
;
    'Parvez, Masood'
; Department of Chemistry
The University of Calgary
2500 University Drive NW
Calgary
Alberta
Canada T2N 1N4
;
data_I
_chemical_name_systematic
;
4-Hydroxy-3-(3-methoxybenzoyl)-2-[(3-methoxybenzoyl)methyl]-2<i>H</i>-1,2-
benzothiazine 1,1-dioxide
;
_chemical_name_common     ?
_chemical_formula_moiety     'C25 H21 N O7 S'
_chemical_formula_sum     'C25 H21 N O7 S'
_chemical_formula_iupac     'C25 H21 N O7 S'
_chemical_formula_weight     479.49
_chemical_melting_point     ?
_symmetry_cell_setting     triclinic
_symmetry_space_group_name_H-M     'P -1'
_symmetry_space_group_name_Hall     '-P 1'
loop_
    _symmetry_equiv_pos_as_xyz
    'x, y, z'
    '-x, -y, -z'
_cell_length_a     10.3169(2)
_cell_length_b     10.6923(3)
_cell_length_c     11.6867(3)
_cell_angle_alpha     115.5965(11)
_cell_angle_beta     105.8041(14)
_cell_angle_gamma     97.6128(13)
_cell_volume     1071.22(5)
_cell_formula_units_Z     2
_cell_measurement_reflns_used     4699
_cell_measurement_theta_min     1.0
_cell_measurement_theta_max     27.5
_cell_measurement_temperature     173(2)
_exptl_crystal_description     'prism'
_exptl_crystal_colour     'yellow'
_exptl_crystal_size_max     0.24
_exptl_crystal_size_mid     0.16
_exptl_crystal_size_min     0.08
_exptl_crystal_density_diffrn     1.487
_exptl_crystal_density_meas     ?
_exptl_crystal_density_method     'not measured'
_exptl_crystal_F_000     500
_exptl_absorpt_coefficient_mu     0.202
_exptl_absorpt_correction_type     multi-scan
_exptl_absorpt_process_details     '(SORTAV; Blessing, 1997)'
_exptl_absorpt_correction_T_min     0.9532
_exptl_absorpt_correction_T_max     0.9841
_exptl_special_details
;
Yield: 2.44 g, 85%, m.p. 434--435 K, IR (KBr, \n~max~): 2972, 1708, 1331, 1172
cm^-1^, EI---MS (<i>m/z</i>): 479.0
;
_diffrn_ambient_temperature     173(2)
_diffrn_radiation_type     MoK\a
_diffrn_radiation_wavelength     0.71073
_diffrn_radiation_source     'fine-focus sealed tube'
_diffrn_radiation_monochromator     graphite
_diffrn_measurement_device_type     'Nonius KappaCCD'
_diffrn_measurement_method     ' \w and \f '
_diffrn_detector_area_resol_mean     ?
_diffrn_reflns_number     9164
_diffrn_reflns_av_R_equivalents     0.021
_diffrn_reflns_av_sigmaI/netI     0.027
_diffrn_reflns_theta_min     2.1
_diffrn_reflns_theta_max     27.5
_diffrn_reflns_theta_full     25.0
_diffrn_measured_fraction_theta_max     0.991
_diffrn_measured_fraction_theta_full     0.994
_diffrn_reflns_limit_h_min     -13
_diffrn_reflns_limit_h_max     13
_diffrn_reflns_limit_k_min     -13
_diffrn_reflns_limit_k_max     13
_diffrn_reflns_limit_l_min     -15
_diffrn_reflns_limit_l_max     15
_diffrn_standards_number     0
_diffrn_standards_interval_count     0
_diffrn_standards_interval_time     0
_diffrn_standards_decay_%     ?
_refine_special_details
;
Refinement of <i>F</i>^2^ against ALL reflections. The weighted <i>R</i>-factor
<i>wR</i> and goodness of fit <i>S</i> are based on <i>F</i>^2^, conventional
<i>R</i>-factors <i>R</i> are based on <i>F</i>, with <i>F</i> set to zero for
negative <i>F</i>^2^. The threshold expression of <i>F</i>^2^ >
\s(<i>F</i>^2^) is used only for calculating <i>R</i>-factors(gt) <i>etc</i>.
and is not relevant to the choice of reflections for refinement.
<i>R</i>-factors based on <i>F</i>^2^ are statistically about twice as large
as those based on <i>F</i>, and <i>R</i>- factors based on ALL data will be
even larger.
;
_reflns_number_total     4860
_reflns_number_gt     4419
_reflns_threshold_expression     '(I) > 2.0 \s(I)'
_refine_ls_structure_factor_coef     Fsqd
_refine_ls_matrix_type     full
_refine_ls_R_factor_all     0.043
_refine_ls_R_factor_gt     0.038
_refine_ls_wR_factor_gt     0.091
_refine_ls_wR_factor_ref     0.098
_refine_ls_goodness_of_fit_ref     1.07
_refine_ls_restrained_S_all     1.07
_refine_ls_number_reflns     4860
_refine_ls_number_parameters     310
_refine_ls_number_restraints     0
_refine_ls_hydrogen_treatment     constr
_refine_ls_weighting_scheme     calc
_refine_ls_weighting_details
         'calc w=1/[\s^2^(Fo^2^)+(0.0352P)^2^+0.7607P] where P=(Fo^2^+2Fc^2^)/3'
_atom_sites_solution_hydrogens     difmap
_atom_sites_solution_primary     direct
_atom_sites_solution_secondary     difmap
_refine_ls_shift/su_max     0.000
_refine_ls_shift/su_mean     0.000
_refine_diff_density_max     0.37
_refine_diff_density_min     -0.42
_refine_ls_extinction_method     none
_refine_ls_extinction_coef     ?
loop_
    _atom_type_symbol
    _atom_type_description
    _atom_type_scat_dispersion_real
    _atom_type_scat_dispersion_imag
    _atom_type_scat_source
    'C' 'C' 0.0033 0.0016
                         'International Tables Vol C Tables 4.2.6.8 and 6.1.1.4'
    'H' 'H' 0.0000 0.0000
                         'International Tables Vol C Tables 4.2.6.8 and 6.1.1.4'
    'N' 'N' 0.0061 0.0033
                         'International Tables Vol C Tables 4.2.6.8 and 6.1.1.4'
    'O' 'O' 0.0106 0.0060
                         'International Tables Vol C Tables 4.2.6.8 and 6.1.1.4'
    'S' 'S' 0.1246 0.1234
                         'International Tables Vol C Tables 4.2.6.8 and 6.1.1.4'
_computing_data_collection     'COLLECT (Hooft, 1998)'
_computing_cell_refinement     'HKL DENZO (Otwinowski & Minor, 1997)'
_computing_data_reduction     'SCALEPACK (Otwinowski & Minor, 1997)'
_computing_structure_solution     'SHELXS-97 (Sheldrick, 2008)'
_computing_structure_refinement     'SHELXL-97 (Sheldrick, 2008)'
_computing_molecular_graphics     'ORTEP-3 for Windows (Farrugia, 1997)'
_computing_publication_material     'SHELXL-97 (Sheldrick, 2008)'
loop_
    _atom_site_type_symbol
    _atom_site_label
    _atom_site_fract_x
    _atom_site_fract_y
    _atom_site_fract_z
    _atom_site_U_iso_or_equiv
    _atom_site_adp_type
    _atom_site_calc_flag
    _atom_site_refinement_flags
    _atom_site_occupancy
    _atom_site_disorder_assembly
    _atom_site_disorder_group
    S S1 0.29020(4) 0.27269(4) 0.29750(3) 0.01827(10) Uani d . 1 . .
    O O1 0.23063(12) 0.17819(13) 0.33899(11) 0.0256(2) Uani d . 1 . .
    O O2 0.33929(12) 0.42553(12) 0.39028(11) 0.0259(2) Uani d . 1 . .
    O O3 0.23349(13) -0.08669(12) -0.08736(11) 0.0273(3) Uani d . 1 . .
    H H3O 0.2898 -0.1328 -0.0726 0.041 Uiso calc R 1 . .
    O O4 0.42851(13) -0.14158(13) 0.03455(12) 0.0320(3) Uani d . 1 . .
    O O5 0.70078(13) 0.17729(14) 0.64535(12) 0.0310(3) Uani d . 1 . .
    O O6 0.42789(11) 0.38168(13) 0.12184(12) 0.0281(3) Uani d . 1 . .
    O O7 1.04913(12) 0.66025(14) 0.44194(12) 0.0313(3) Uani d . 1 . .
    N N1 0.41973(12) 0.22081(13) 0.25537(12) 0.0175(2) Uani d . 1 . .
    C C1 0.16599(15) 0.23577(16) 0.14140(15) 0.0195(3) Uani d . 1 . .
    C C2 0.07019(16) 0.31470(18) 0.14134(17) 0.0251(3) Uani d . 1 . .
    H H2 0.0773 0.3954 0.2236 0.030 Uiso calc R 1 . .
    C C3 -0.03709(17) 0.27353(19) 0.01822(18) 0.0277(3) Uani d . 1 . .
    H H3 -0.1043 0.3261 0.0163 0.033 Uiso calc R 1 . .
    C C4 -0.04588(16) 0.15639(18) -0.10117(16) 0.0260(3) Uani d . 1 . .
    H H4 -0.1208 0.1274 -0.1842 0.031 Uiso calc R 1 . .
    C C5 0.05357(16) 0.08082(17) -0.10094(15) 0.0231(3) Uani d . 1 . .
    H H5 0.0480 0.0024 -0.1840 0.028 Uiso calc R 1 . .
    C C6 0.16194(15) 0.11974(16) 0.02119(15) 0.0193(3) Uani d . 1 . .
    C C8 0.38133(15) 0.07832(15) 0.14093(14) 0.0185(3) Uani d . 1 . .
    C C7 0.26316(15) 0.03505(16) 0.02289(15) 0.0198(3) Uani d . 1 . .
    C C9 0.45739(16) -0.02239(16) 0.14564(15) 0.0219(3) Uani d . 1 . .
    C C10 0.56820(16) -0.00465(16) 0.26834(16) 0.0218(3) Uani d . 1 . .
    C C11 0.65958(18) -0.09010(18) 0.24566(18) 0.0278(3) Uani d . 1 . .
    H H11 0.6521 -0.1530 0.1552 0.033 Uiso calc R 1 . .
    C C12 0.76153(19) -0.0826(2) 0.35613(19) 0.0337(4) Uani d . 1 . .
    H H12 0.8241 -0.1403 0.3408 0.040 Uiso calc R 1 . .
    C C13 0.77297(18) 0.0075(2) 0.48786(18) 0.0311(4) Uani d . 1 . .
    H H13 0.8431 0.0116 0.5626 0.037 Uiso calc R 1 . .
    C C14 0.68140(17) 0.09261(17) 0.51133(16) 0.0245(3) Uani d . 1 . .
    C C15 0.57875(16) 0.08652(16) 0.40222(16) 0.0223(3) Uani d . 1 . .
    H H15 0.5159 0.1438 0.4180 0.027 Uiso calc R 1 . .
    C C16 0.6187(2) 0.2765(2) 0.67580(18) 0.0354(4) Uani d . 1 . .
    H H16A 0.6443 0.3321 0.7749 0.043 Uiso calc R 1 . .
    H H16B 0.5186 0.2226 0.6324 0.043 Uiso calc R 1 . .
    H H16C 0.6370 0.3429 0.6410 0.043 Uiso calc R 1 . .
    C C17 0.54988(15) 0.32707(16) 0.29135(15) 0.0194(3) Uani d . 1 . .
    H H17A 0.6254 0.2789 0.2869 0.023 Uiso calc R 1 . .
    H H17B 0.5774 0.4045 0.3870 0.023 Uiso calc R 1 . .
    C C18 0.54062(15) 0.39652(16) 0.20087(15) 0.0194(3) Uani d . 1 . .
    C C19 0.67638(15) 0.48054(16) 0.21338(15) 0.0199(3) Uani d . 1 . .
    C C20 0.79776(16) 0.53606(16) 0.33060(15) 0.0216(3) Uani d . 1 . .
    H H20 0.7942 0.5258 0.4066 0.026 Uiso calc R 1 . .
    C C21 0.92400(15) 0.60661(16) 0.33434(16) 0.0222(3) Uani d . 1 . .
    C C22 0.92881(17) 0.62253(17) 0.22334(17) 0.0250(3) Uani d . 1 . .
    H H22 1.0154 0.6691 0.2257 0.030 Uiso calc R 1 . .
    C C23 0.80723(17) 0.57047(18) 0.10920(17) 0.0263(3) Uani d . 1 . .
    H H23 0.8104 0.5839 0.0347 0.032 Uiso calc R 1 . .
    C C24 0.68086(16) 0.49892(17) 0.10313(16) 0.0233(3) Uani d . 1 . .
    H H24 0.5980 0.4627 0.0245 0.028 Uiso calc R 1 . .
    C C25 1.04318(18) 0.7108(2) 0.57431(17) 0.0323(4) Uani d . 1 . .
    H H25A 1.1368 0.7708 0.6436 0.039 Uiso calc R 1 . .
    H H25B 1.0120 0.6279 0.5859 0.039 Uiso calc R 1 . .
    H H25C 0.9767 0.7687 0.5845 0.039 Uiso calc R 1 . .
loop_
    _atom_site_aniso_label
    _atom_site_aniso_U_11
    _atom_site_aniso_U_22
    _atom_site_aniso_U_33
    _atom_site_aniso_U_12
    _atom_site_aniso_U_13
    _atom_site_aniso_U_23
    S1 0.01845(17) 0.01876(18) 0.01474(17) 0.00516(13) 0.00559(13) 0.00620(14)
    O1 0.0246(5) 0.0319(6) 0.0240(6) 0.0064(5) 0.0112(4) 0.0160(5)
    O2 0.0275(6) 0.0205(6) 0.0193(5) 0.0081(4) 0.0047(4) 0.0030(4)
    O3 0.0335(6) 0.0221(6) 0.0177(5) 0.0075(5) 0.0065(5) 0.0045(5)
    O4 0.0389(7) 0.0217(6) 0.0249(6) 0.0131(5) 0.0092(5) 0.0028(5)
    O5 0.0354(6) 0.0343(7) 0.0230(6) 0.0139(5) 0.0076(5) 0.0147(5)
    O6 0.0193(5) 0.0358(7) 0.0315(6) 0.0052(5) 0.0049(5) 0.0220(5)
    O7 0.0183(5) 0.0408(7) 0.0251(6) 0.0006(5) 0.0046(5) 0.0123(5)
    N1 0.0169(6) 0.0149(6) 0.0167(6) 0.0026(4) 0.0053(5) 0.0056(5)
    C1 0.0163(6) 0.0218(7) 0.0184(7) 0.0026(5) 0.0047(5) 0.0101(6)
    C2 0.0231(7) 0.0268(8) 0.0246(8) 0.0079(6) 0.0087(6) 0.0117(7)
    C3 0.0218(7) 0.0316(9) 0.0335(9) 0.0092(6) 0.0082(7) 0.0200(7)
    C4 0.0201(7) 0.0302(8) 0.0246(8) 0.0003(6) 0.0017(6) 0.0166(7)
    C5 0.0225(7) 0.0236(8) 0.0176(7) -0.0006(6) 0.0041(6) 0.0093(6)
    C6 0.0187(7) 0.0188(7) 0.0179(7) 0.0007(5) 0.0052(5) 0.0091(6)
    C8 0.0202(7) 0.0164(7) 0.0174(7) 0.0035(5) 0.0080(5) 0.0068(6)
    C7 0.0231(7) 0.0180(7) 0.0169(7) 0.0028(6) 0.0085(6) 0.0077(6)
    C9 0.0241(7) 0.0189(7) 0.0212(7) 0.0043(6) 0.0093(6) 0.0084(6)
    C10 0.0236(7) 0.0190(7) 0.0257(8) 0.0066(6) 0.0101(6) 0.0126(6)
    C11 0.0347(9) 0.0244(8) 0.0300(8) 0.0136(7) 0.0163(7) 0.0141(7)
    C12 0.0360(9) 0.0369(10) 0.0411(10) 0.0229(8) 0.0188(8) 0.0237(8)
    C13 0.0301(9) 0.0352(9) 0.0335(9) 0.0148(7) 0.0087(7) 0.0218(8)
    C14 0.0261(8) 0.0243(8) 0.0262(8) 0.0070(6) 0.0095(6) 0.0151(7)
    C15 0.0236(7) 0.0208(7) 0.0260(8) 0.0081(6) 0.0095(6) 0.0137(6)
    C16 0.0469(11) 0.0305(9) 0.0256(8) 0.0165(8) 0.0121(8) 0.0103(7)
    C17 0.0167(6) 0.0182(7) 0.0192(7) 0.0012(5) 0.0037(5) 0.0085(6)
    C18 0.0193(7) 0.0175(7) 0.0190(7) 0.0049(5) 0.0060(5) 0.0076(6)
    C19 0.0197(7) 0.0177(7) 0.0227(7) 0.0056(5) 0.0085(6) 0.0099(6)
    C20 0.0217(7) 0.0208(7) 0.0210(7) 0.0048(6) 0.0074(6) 0.0099(6)
    C21 0.0191(7) 0.0197(7) 0.0238(7) 0.0046(6) 0.0065(6) 0.0086(6)
    C22 0.0244(8) 0.0224(7) 0.0302(8) 0.0053(6) 0.0129(6) 0.0134(7)
    C23 0.0306(8) 0.0274(8) 0.0276(8) 0.0084(7) 0.0144(7) 0.0169(7)
    C24 0.0236(7) 0.0245(8) 0.0230(7) 0.0071(6) 0.0074(6) 0.0133(6)
    C25 0.0263(8) 0.0363(9) 0.0233(8) 0.0068(7) 0.0041(6) 0.0090(7)
_geom_special_details
;
All e.s.d.'s (except the e.s.d. in the dihedral angle between two l.s. planes)
are estimated using the full covariance matrix. The cell e.s.d.'s are taken
into account individually in the estimation of e.s.d.'s in distances, angles
and torsion angles; correlations between e.s.d.'s in cell parameters are only
used when they are defined by crystal symmetry. An approximate (isotropic)
treatment of cell e.s.d.'s is used for estimating e.s.d.'s involving l.s.
planes.
;
loop_
    _geom_bond_atom_site_label_1
    _geom_bond_atom_site_label_2
    _geom_bond_site_symmetry_2
    _geom_bond_distance
    _geom_bond_publ_flag
    S1 O2 . 1.4329(11) ?
    S1 O1 . 1.4334(11) ?
    S1 N1 . 1.6294(12) ?
    S1 C1 . 1.7597(15) ?
    O3 C7 . 1.2956(18) ?
    O3 H3O . 0.8400 ?
    O4 C9 . 1.2875(19) ?
    O5 C14 . 1.367(2) ?
    O5 C16 . 1.430(2) ?
    O6 C18 . 1.2126(18) ?
    O7 C21 . 1.3686(18) ?
    O7 C25 . 1.424(2) ?
    N1 C8 . 1.4344(18) ?
    N1 C17 . 1.4651(17) ?
    C1 C2 . 1.382(2) ?
    C1 C6 . 1.401(2) ?
    C2 C3 . 1.395(2) ?
    C2 H2 . 0.9500 ?
    C3 C4 . 1.384(2) ?
    C3 H3 . 0.9500 ?
    C4 C5 . 1.388(2) ?
    C4 H4 . 0.9500 ?
    C5 C6 . 1.398(2) ?
    C5 H5 . 0.9500 ?
    C6 C7 . 1.472(2) ?
    C8 C7 . 1.409(2) ?
    C8 C9 . 1.425(2) ?
    C9 C10 . 1.488(2) ?
    C10 C11 . 1.396(2) ?
    C10 C15 . 1.404(2) ?
    C11 C12 . 1.389(2) ?
    C11 H11 . 0.9500 ?
    C12 C13 . 1.379(3) ?
    C12 H12 . 0.9500 ?
    C13 C14 . 1.396(2) ?
    C13 H13 . 0.9500 ?
    C14 C15 . 1.388(2) ?
    C15 H15 . 0.9500 ?
    C16 H16A . 0.9800 ?
    C16 H16B . 0.9800 ?
    C16 H16C . 0.9800 ?
    C17 C18 . 1.523(2) ?
    C17 H17A . 0.9900 ?
    C17 H17B . 0.9900 ?
    C18 C19 . 1.494(2) ?
    C19 C24 . 1.396(2) ?
    C19 C20 . 1.401(2) ?
    C20 C21 . 1.396(2) ?
    C20 H20 . 0.9500 ?
    C21 C22 . 1.392(2) ?
    C22 C23 . 1.387(2) ?
    C22 H22 . 0.9500 ?
    C23 C24 . 1.389(2) ?
    C23 H23 . 0.9500 ?
    C24 H24 . 0.9500 ?
    C25 H25A . 0.9800 ?
    C25 H25B . 0.9800 ?
    C25 H25C . 0.9800 ?
loop_
    _geom_angle_atom_site_label_1
    _geom_angle_atom_site_label_2
    _geom_angle_atom_site_label_3
    _geom_angle_site_symmetry_1
    _geom_angle_site_symmetry_3
    _geom_angle
    _geom_angle_publ_flag
    O2 S1 O1 . . 118.83(7) ?
    O2 S1 N1 . . 108.34(7) ?
    O1 S1 N1 . . 108.04(7) ?
    O2 S1 C1 . . 110.07(7) ?
    O1 S1 C1 . . 107.34(7) ?
    N1 S1 C1 . . 103.07(7) ?
    C7 O3 H3O . . 109.5 ?
    C14 O5 C16 . . 117.64(13) ?
    C21 O7 C25 . . 117.12(13) ?
    C8 N1 C17 . . 119.25(11) ?
    C8 N1 S1 . . 115.44(9) ?
    C17 N1 S1 . . 120.85(10) ?
    C2 C1 C6 . . 122.10(14) ?
    C2 C1 S1 . . 119.57(12) ?
    C6 C1 S1 . . 118.19(11) ?
    C1 C2 C3 . . 118.73(15) ?
    C1 C2 H2 . . 120.6 ?
    C3 C2 H2 . . 120.6 ?
    C4 C3 C2 . . 120.18(15) ?
    C4 C3 H3 . . 119.9 ?
    C2 C3 H3 . . 119.9 ?
    C3 C4 C5 . . 120.69(14) ?
    C3 C4 H4 . . 119.7 ?
    C5 C4 H4 . . 119.7 ?
    C4 C5 C6 . . 120.20(15) ?
    C4 C5 H5 . . 119.9 ?
    C6 C5 H5 . . 119.9 ?
    C5 C6 C1 . . 118.03(14) ?
    C5 C6 C7 . . 120.31(14) ?
    C1 C6 C7 . . 121.57(13) ?
    C7 C8 C9 . . 119.14(13) ?
    C7 C8 N1 . . 119.46(13) ?
    C9 C8 N1 . . 121.37(13) ?
    O3 C7 C8 . . 121.27(14) ?
    O3 C7 C6 . . 116.54(13) ?
    C8 C7 C6 . . 122.05(13) ?
    O4 C9 C8 . . 118.14(14) ?
    O4 C9 C10 . . 115.58(14) ?
    C8 C9 C10 . . 126.27(14) ?
    C11 C10 C15 . . 119.87(14) ?
    C11 C10 C9 . . 116.94(14) ?
    C15 C10 C9 . . 123.09(14) ?
    C12 C11 C10 . . 119.58(16) ?
    C12 C11 H11 . . 120.2 ?
    C10 C11 H11 . . 120.2 ?
    C13 C12 C11 . . 120.78(16) ?
    C13 C12 H12 . . 119.6 ?
    C11 C12 H12 . . 119.6 ?
    C12 C13 C14 . . 119.97(16) ?
    C12 C13 H13 . . 120.0 ?
    C14 C13 H13 . . 120.0 ?
    O5 C14 C15 . . 124.51(15) ?
    O5 C14 C13 . . 115.40(14) ?
    C15 C14 C13 . . 120.08(15) ?
    C14 C15 C10 . . 119.71(14) ?
    C14 C15 H15 . . 120.1 ?
    C10 C15 H15 . . 120.1 ?
    O5 C16 H16A . . 109.5 ?
    O5 C16 H16B . . 109.5 ?
    H16A C16 H16B . . 109.5 ?
    O5 C16 H16C . . 109.5 ?
    H16A C16 H16C . . 109.5 ?
    H16B C16 H16C . . 109.5 ?
    N1 C17 C18 . . 114.76(12) ?
    N1 C17 H17A . . 108.6 ?
    C18 C17 H17A . . 108.6 ?
    N1 C17 H17B . . 108.6 ?
    C18 C17 H17B . . 108.6 ?
    H17A C17 H17B . . 107.6 ?
    O6 C18 C19 . . 122.43(14) ?
    O6 C18 C17 . . 120.85(13) ?
    C19 C18 C17 . . 116.71(12) ?
    C24 C19 C20 . . 120.41(14) ?
    C24 C19 C18 . . 118.28(13) ?
    C20 C19 C18 . . 121.27(13) ?
    C21 C20 C19 . . 119.16(14) ?
    C21 C20 H20 . . 120.4 ?
    C19 C20 H20 . . 120.4 ?
    O7 C21 C22 . . 115.97(14) ?
    O7 C21 C20 . . 123.67(14) ?
    C22 C21 C20 . . 120.34(14) ?
    C23 C22 C21 . . 120.02(14) ?
    C23 C22 H22 . . 120.0 ?
    C21 C22 H22 . . 120.0 ?
    C22 C23 C24 . . 120.47(15) ?
    C22 C23 H23 . . 119.8 ?
    C24 C23 H23 . . 119.8 ?
    C23 C24 C19 . . 119.57(14) ?
    C23 C24 H24 . . 120.2 ?
    C19 C24 H24 . . 120.2 ?
    O7 C25 H25A . . 109.5 ?
    O7 C25 H25B . . 109.5 ?
    H25A C25 H25B . . 109.5 ?
    O7 C25 H25C . . 109.5 ?
    H25A C25 H25C . . 109.5 ?
    H25B C25 H25C . . 109.5 ?
loop_
    _geom_torsion_atom_site_label_1
    _geom_torsion_atom_site_label_2
    _geom_torsion_atom_site_label_3
    _geom_torsion_atom_site_label_4
    _geom_torsion_site_symmetry_1
    _geom_torsion_site_symmetry_2
    _geom_torsion_site_symmetry_3
    _geom_torsion_site_symmetry_4
    _geom_torsion
    _geom_torsion_publ_flag
    O2 S1 N1 C8 . . . . -166.79(10) ?
    O1 S1 N1 C8 . . . . 63.25(12) ?
    C1 S1 N1 C8 . . . . -50.17(12) ?
    O2 S1 N1 C17 . . . . -10.66(13) ?
    O1 S1 N1 C17 . . . . -140.62(11) ?
    C1 S1 N1 C17 . . . . 105.97(11) ?
    O2 S1 C1 C2 . . . . -38.43(14) ?
    O1 S1 C1 C2 . . . . 92.25(13) ?
    N1 S1 C1 C2 . . . . -153.82(12) ?
    O2 S1 C1 C6 . . . . 145.82(11) ?
    O1 S1 C1 C6 . . . . -83.50(12) ?
    N1 S1 C1 C6 . . . . 30.43(13) ?
    C6 C1 C2 C3 . . . . 2.6(2) ?
    S1 C1 C2 C3 . . . . -172.99(12) ?
    C1 C2 C3 C4 . . . . -0.5(2) ?
    C2 C3 C4 C5 . . . . -1.7(2) ?
    C3 C4 C5 C6 . . . . 1.9(2) ?
    C4 C5 C6 C1 . . . . 0.2(2) ?
    C4 C5 C6 C7 . . . . 176.77(13) ?
    C2 C1 C6 C5 . . . . -2.4(2) ?
    S1 C1 C6 C5 . . . . 173.19(11) ?
    C2 C1 C6 C7 . . . . -178.99(14) ?
    S1 C1 C6 C7 . . . . -3.36(19) ?
    C17 N1 C8 C7 . . . . -111.52(15) ?
    S1 N1 C8 C7 . . . . 45.01(16) ?
    C17 N1 C8 C9 . . . . 70.61(18) ?
    S1 N1 C8 C9 . . . . -132.85(12) ?
    C9 C8 C7 O3 . . . . -9.2(2) ?
    N1 C8 C7 O3 . . . . 172.85(13) ?
    C9 C8 C7 C6 . . . . 166.26(13) ?
    N1 C8 C7 C6 . . . . -11.6(2) ?
    C5 C6 C7 O3 . . . . -10.3(2) ?
    C1 C6 C7 O3 . . . . 166.13(13) ?
    C5 C6 C7 C8 . . . . 173.95(13) ?
    C1 C6 C7 C8 . . . . -9.6(2) ?
    C7 C8 C9 O4 . . . . 10.4(2) ?
    N1 C8 C9 O4 . . . . -171.74(13) ?
    C7 C8 C9 C10 . . . . -169.00(14) ?
    N1 C8 C9 C10 . . . . 8.9(2) ?
    O4 C9 C10 C11 . . . . 20.3(2) ?
    C8 C9 C10 C11 . . . . -160.34(15) ?
    O4 C9 C10 C15 . . . . -156.17(15) ?
    C8 C9 C10 C15 . . . . 23.2(2) ?
    C15 C10 C11 C12 . . . . -0.9(2) ?
    C9 C10 C11 C12 . . . . -177.40(15) ?
    C10 C11 C12 C13 . . . . 0.4(3) ?
    C11 C12 C13 C14 . . . . 0.0(3) ?
    C16 O5 C14 C15 . . . . -6.3(2) ?
    C16 O5 C14 C13 . . . . 174.28(15) ?
    C12 C13 C14 O5 . . . . 179.53(16) ?
    C12 C13 C14 C15 . . . . 0.1(3) ?
    O5 C14 C15 C10 . . . . -179.92(14) ?
    C13 C14 C15 C10 . . . . -0.5(2) ?
    C11 C10 C15 C14 . . . . 0.9(2) ?
    C9 C10 C15 C14 . . . . 177.24(14) ?
    C8 N1 C17 C18 . . . . 77.60(17) ?
    S1 N1 C17 C18 . . . . -77.64(15) ?
    N1 C17 C18 O6 . . . . 11.8(2) ?
    N1 C17 C18 C19 . . . . -167.24(12) ?
    O6 C18 C19 C24 . . . . -22.8(2) ?
    C17 C18 C19 C24 . . . . 156.26(14) ?
    O6 C18 C19 C20 . . . . 159.16(15) ?
    C17 C18 C19 C20 . . . . -21.8(2) ?
    C24 C19 C20 C21 . . . . -1.7(2) ?
    C18 C19 C20 C21 . . . . 176.33(14) ?
    C25 O7 C21 C22 . . . . 150.29(15) ?
    C25 O7 C21 C20 . . . . -31.4(2) ?
    C19 C20 C21 O7 . . . . -177.72(14) ?
    C19 C20 C21 C22 . . . . 0.5(2) ?
    O7 C21 C22 C23 . . . . 179.53(15) ?
    C20 C21 C22 C23 . . . . 1.2(2) ?
    C21 C22 C23 C24 . . . . -1.7(2) ?
    C22 C23 C24 C19 . . . . 0.5(2) ?
    C20 C19 C24 C23 . . . . 1.2(2) ?
    C18 C19 C24 C23 . . . . -176.90(14) ?
loop_
    _geom_hbond_atom_site_label_D
    _geom_hbond_atom_site_label_H
    _geom_hbond_atom_site_label_A
    _geom_hbond_site_symmetry_A
    _geom_hbond_distance_DH
    _geom_hbond_distance_HA
    _geom_hbond_distance_DA
    _geom_hbond_angle_DHA
    _geom_hbond_publ_flag
    C25 H25C O1 2_666 0.98 2.57 3.438(2) 147 y
    C17 H17B O2 2_666 0.99 2.26 3.244(2) 174 y
    C17 H17B O2 . 0.99 2.51 2.844(2) 100 n
    C15 H15 N1 . 0.95 2.41 2.986(2) 119 y
    O3 H3O O4 . 0.84 1.67 2.428(2) 149 y
