# Supplementary material for: 4-Hy­droxy-3-(3-meth­oxybenzoyl)-2-[(3-meth­oxybenzoyl)methyl]-2H-1,2-benzothia­zine 1,1-dioxide
Source: Acta Crystallogr Sect E Struct Rep Online. 2010 Aug 18;66(Pt 9):o2314–5. doi: 10.1107/S1600536810031673 (PMC3007862; doi:10.1107/S1600536810031673)
Supplement: Supplementary file 2 [file e-66-o2314-Isup2.hkl]

#
# h,k,l, Fc-squared, Fo-squared, sigma(Fo-squared) and status flag
#
data_I
_shelx_title ' Compound X YELLOW PRISM CELL FROM 4699'
_shelx_refln_list_code          4
_shelx_F_calc_maximum       88.86
_exptl_crystal_F_000       500.00
_reflns_d_resolution_high  0.7705
 
loop_
 _symmetry_equiv_pos_as_xyz
 'x, y, z'
 '-x, -y, -z'
 
_cell_length_a    10.3169
_cell_length_b    10.6923
_cell_length_c    11.6867
_cell_angle_alpha 115.596
_cell_angle_beta  105.804
_cell_angle_gamma  97.613
 
_shelx_F_squared_multiplier     1.000
 
loop_
 _refln_index_h
 _refln_index_k
 _refln_index_l
 _refln_F_squared_calc
 _refln_F_squared_meas
 _refln_F_squared_sigma
 _refln_observed_status
   2   0   0      227.85      229.97      4.48 o
   3   0   0     2246.67     2138.38     23.49 o
   4   0   0      487.16      423.73      4.88 o
   5   0   0       59.14       65.55      0.99 o
   6   0   0      681.57      678.92      7.89 o
   7   0   0       26.01       25.25      0.53 o
   8   0   0     1971.16     1932.51     27.64 o
   9   0   0        8.67        7.42      0.36 o
  10   0   0      135.93      126.14      3.90 o
  11   0   0       86.13       87.08      3.43 o
  12   0   0       18.41       17.66      2.05 o
 -11   1   0      107.41      102.79      5.34 o
 -10   1   0      391.62      383.14     20.59 o
  -9   1   0      295.81      279.36      6.02 o
  -8   1   0      404.94      405.19      8.95 o
  -7   1   0        2.14        5.03      0.36 o
  -6   1   0      864.53      845.60     10.44 o
  -5   1   0        1.99        4.49      0.33 o
  -4   1   0      244.24      215.13      2.80 o
  -3   1   0     2841.73     2688.96     31.12 o
  -2   1   0       43.13       38.06      0.76 o
  -1   1   0      305.76      317.40     13.23 o
   2   1   0     1893.63     1810.06     40.14 o
   3   1   0      310.58      309.86      3.62 o
   4   1   0      537.18      553.96      6.43 o
   5   1   0      830.35      883.97     16.48 o
   6   1   0       91.93       96.78      1.88 o
   7   1   0      444.04      435.48      6.04 o
   8   1   0      160.93      163.97      3.04 o
   9   1   0      224.35      246.79      5.24 o
  10   1   0       15.31       17.62      1.64 o
  11   1   0        0.13        0.74      1.30 o
  12   1   0        4.52        4.34      1.40 o
 -12   2   0       74.44       72.53      3.35 o
 -11   2   0        0.20        2.42      1.02 o
 -10   2   0       85.20       87.14      5.40 o
  -9   2   0     2907.50     2965.43     79.21 o
  -8   2   0       15.91       15.61      1.06 o
  -7   2   0      479.80      468.84     17.98 o
  -6   2   0      512.99      468.63      6.45 o
  -5   2   0        9.03        4.68      0.33 o
  -4   2   0      199.96      211.48      2.88 o
  -3   2   0      673.16      678.14     10.88 o
  -2   2   0      593.25      603.45      9.56 o
  -1   2   0     3486.92     3218.70     46.14 o
   0   2   0        7.63       16.84      0.59 o
   1   2   0      100.01      120.04      3.51 o
   2   2   0     1302.27     1399.76     25.99 o
   3   2   0      209.18      174.25      2.21 o
   4   2   0       13.66       22.69      0.44 o
   5   2   0      260.99      221.68      6.62 o
   6   2   0       50.16       52.35      0.94 o
   7   2   0      323.37      302.47      5.69 o
   8   2   0        1.15        0.48      0.23 o
   9   2   0        0.07       -0.65      0.44 o
  10   2   0        1.05       -0.19      0.51 o
  11   2   0        4.18        8.17      1.64 o
 -12   3   0       36.00       46.70      3.49 o
 -11   3   0        9.58        8.87      1.00 o
 -10   3   0      183.51      185.95      7.35 o
  -9   3   0        2.66        1.63      1.28 o
  -8   3   0      163.39      170.94      3.56 o
  -7   3   0        0.09        1.47      1.03 o
  -6   3   0      249.50      206.75      4.49 o
  -5   3   0      420.82      442.51      6.54 o
  -4   3   0      822.62      963.29     19.58 o
  -3   3   0      857.41      787.62     12.51 o
  -2   3   0     6810.64     6744.83    103.38 o
  -1   3   0      584.82      611.85     14.02 o
   0   3   0      255.32      227.66      3.07 o
   1   3   0       36.01       28.54      0.47 o
   2   3   0      775.85      819.43     10.75 o
   3   3   0      421.14      416.40      7.49 o
   4   3   0        6.82        8.13      0.27 o
   5   3   0       28.04       27.46      2.11 o
   6   3   0     2643.98     2687.30     34.89 o
   7   3   0        0.37        1.60      0.47 o
   8   3   0       33.16       28.38      1.90 o
   9   3   0      202.96      236.73     27.81 o
  10   3   0       22.94       27.16      5.61 o
  11   3   0      195.66      209.25     10.39 o
 -12   4   0      134.15      140.54      5.11 o
 -11   4   0       39.90       40.28      2.03 o
 -10   4   0        0.56        4.23      4.02 o
  -9   4   0       75.26       67.57      5.90 o
  -8   4   0      311.87      302.02     13.62 o
  -7   4   0       93.85       96.61      4.44 o
  -6   4   0      132.93      124.33      2.33 o
  -5   4   0      162.72      151.68      4.62 o
  -4   4   0     2219.59     2393.26     37.56 o
  -3   4   0        2.04        3.97      0.45 o
  -2   4   0     2085.67     2045.26     28.62 o
  -1   4   0      510.58      537.48      7.07 o
   0   4   0      157.31      162.95      2.30 o
   1   4   0       16.13       18.88      1.24 o
   2   4   0      381.41      401.01      5.05 o
   3   4   0      272.15      276.51      3.63 o
   4   4   0      249.56      236.83      3.11 o
   5   4   0       10.03        7.97      0.41 o
   6   4   0      659.14      655.19      8.99 o
   7   4   0      313.25      320.20      6.68 o
   8   4   0       58.56       50.46      6.65 o
   9   4   0        4.42        3.85      1.17 o
  10   4   0      412.10      431.82     20.90 o
 -12   5   0      167.61      162.74      6.11 o
 -11   5   0      196.79      209.48      6.47 o
 -10   5   0       65.68       69.44      2.19 o
  -9   5   0       15.65       15.67      0.98 o
  -8   5   0      185.79      151.67     11.32 o
  -7   5   0      183.18      170.31     16.51 o
  -6   5   0      452.13      470.68      9.29 o
  -5   5   0      222.58      219.13      9.28 o
  -4   5   0      129.34      127.88      2.42 o
  -3   5   0     1555.42     1602.32     22.88 o
  -2   5   0       13.64        9.11      1.48 o
  -1   5   0      488.78      484.90     15.47 o
   0   5   0      298.37      312.82      4.39 o
   1   5   0     1416.64     1534.47     18.43 o
   2   5   0      625.33      643.35      8.11 o
   3   5   0      453.29      471.09     12.51 o
   4   5   0       48.99       46.25      1.47 o
   5   5   0        3.19        3.98      0.34 o
   6   5   0       20.98       18.71      1.29 o
   7   5   0       63.15       63.81      2.10 o
   8   5   0       86.51       87.58      2.40 o
   9   5   0      137.99      136.54      5.97 o
 -12   6   0        6.68        9.69      1.14 o
 -11   6   0      311.50      312.54     14.51 o
 -10   6   0       55.05       46.23      1.69 o
  -9   6   0      100.93       92.96      2.71 o
  -8   6   0        1.27        2.28      0.64 o
  -7   6   0      110.48      116.84      2.87 o
  -6   6   0       77.96      120.11      4.29 o
  -5   6   0      160.86      131.21      5.25 o
  -4   6   0       49.37       50.47      1.51 o
  -3   6   0      604.82      571.81     11.67 o
  -2   6   0       65.80       58.36      3.27 o
  -1   6   0       28.26       39.12      0.93 o
   0   6   0      265.98      308.41      9.70 o
   1   6   0       26.15       20.47      1.96 o
   2   6   0      358.17      404.94      6.42 o
   3   6   0      856.64      891.34     13.06 o
   4   6   0      101.26       93.05      1.81 o
   5   6   0      140.23      158.01      3.52 o
   6   6   0      185.41      193.20      3.80 o
   7   6   0       29.75       26.93      1.66 o
   8   6   0       21.52       23.79      1.32 o
   9   6   0       50.61       41.09      3.48 o
 -12   7   0      142.60      149.58      5.86 o
 -11   7   0      126.52      110.35      4.50 o
 -10   7   0       77.22       73.30      2.50 o
  -9   7   0        0.00        2.17      1.05 o
  -8   7   0      223.93      209.70      4.66 o
  -7   7   0       24.51       20.72      3.55 o
  -6   7   0      274.46      292.30      7.52 o
  -5   7   0        3.40        2.25      1.25 o
  -4   7   0       82.66       87.84      2.90 o
  -3   7   0      199.90      205.89      5.26 o
  -2   7   0        5.98        6.15      0.99 o
  -1   7   0      158.67      154.95      9.03 o
   0   7   0       79.48       70.73      4.56 o
   1   7   0       96.18      103.79      1.99 o
   2   7   0       48.29       35.59      0.93 o
   3   7   0      156.95      141.14      5.91 o
   4   7   0      309.43      323.89     13.37 o
   5   7   0       30.98       35.79      1.29 o
   6   7   0       18.67       17.22      1.78 o
   7   7   0      254.20      252.08      7.30 o
   8   7   0       28.64       29.63      2.76 o
 -11   8   0        1.01        3.69      3.35 o
 -10   8   0        0.00        1.50      2.36 o
  -9   8   0      148.81      130.66      3.34 o
  -8   8   0       71.08       60.34      2.58 o
  -7   8   0      163.45      147.59      4.59 o
  -6   8   0      313.30      306.74     18.76 o
  -5   8   0       15.05       13.15      1.49 o
  -4   8   0      213.10      212.39      5.67 o
  -3   8   0      716.67      739.35     17.58 o
  -2   8   0       12.74       11.40      1.84 o
  -1   8   0       21.28       17.23      1.20 o
   0   8   0       54.79       67.81      3.77 o
   1   8   0      211.69      221.56      4.20 o
   2   8   0       77.33       74.28      2.21 o
   3   8   0      191.17      200.52      3.91 o
   4   8   0      278.25      253.30      4.94 o
   5   8   0       22.39       21.50      1.03 o
   6   8   0      166.16      172.36      5.59 o
   7   8   0      175.77      180.30     12.43 o
 -11   9   0       14.67       17.41      3.09 o
 -10   9   0      110.98      111.96      8.79 o
  -9   9   0       26.65       29.80      5.12 o
  -8   9   0      141.74      138.14     13.16 o
  -7   9   0       42.87       49.50      2.81 o
  -6   9   0       39.22       30.12      1.79 o
  -5   9   0      421.35      401.03     10.06 o
  -4   9   0      210.35      232.51      6.37 o
  -3   9   0      997.25      993.63     23.84 o
  -2   9   0       99.98       95.33      3.20 o
  -1   9   0        0.34       -1.28      1.24 o
   0   9   0      118.57      120.96      3.95 o
   1   9   0        4.39        8.28      0.74 o
   2   9   0        3.00        2.80      0.90 o
   3   9   0       48.15       42.37      4.32 o
   4   9   0        3.00        2.57      1.37 o
   5   9   0      137.02      127.06     11.29 o
 -10  10   0        6.97        6.21      3.59 o
  -9  10   0      100.63      104.11      4.55 o
  -8  10   0        1.25        1.43      1.08 o
  -7  10   0        0.07        2.97      1.10 o
  -6  10   0       14.68       14.93      1.48 o
  -5  10   0      275.34      298.70     26.30 o
  -4  10   0        8.22        7.25      1.25 o
  -3  10   0       40.30       45.54      2.42 o
  -2  10   0        4.48        7.52      1.15 o
  -1  10   0       47.36       49.42      2.79 o
   0  10   0      151.71      142.97      4.87 o
   1  10   0       15.93       15.09      2.69 o
   2  10   0        0.18        0.48      1.05 o
   3  10   0        1.53        1.00      0.92 o
   4  10   0        0.65        3.29      0.96 o
  -9  11   0       81.73       69.31      3.57 o
  -8  11   0       83.45       87.94      5.68 o
  -7  11   0       25.70       20.59      5.24 o
  -6  11   0       29.54       38.53      5.58 o
  -5  11   0       52.02       38.20      2.37 o
  -4  11   0       59.30       56.27      4.31 o
  -3  11   0      269.85      257.34     12.56 o
  -2  11   0       62.57       65.70      3.03 o
  -1  11   0        2.55        2.09      0.64 o
   0  11   0      168.88      161.83      4.45 o
   1  11   0        0.37        5.80      2.33 o
   2  11   0      248.19      267.50      9.49 o
  -7  12   0        0.16        0.45      2.05 o
  -6  12   0       92.40       93.37      9.18 o
  -5  12   0        0.06       -0.49      3.79 o
  -4  12   0       13.35       17.33      4.31 o
  -3  12   0       20.68       22.66      1.90 o
  -2  12   0      110.65      113.57      4.86 o
  -1  12   0        1.27        1.71      0.66 o
  -1 -12   1       50.60       45.86      2.67 o
   0 -12   1       26.53       20.64      1.13 o
   1 -12   1      227.97      204.94      6.47 o
   2 -12   1      225.95      228.89     10.13 o
   3 -12   1       82.51       78.69      4.75 o
   4 -12   1        8.67        7.02      1.24 o
   5 -12   1        1.33        6.49      2.28 o
   6 -12   1       30.57       31.32      2.15 o
   7 -12   1       20.51       16.59      1.78 o
  -3 -11   1        9.43        8.40      1.57 o
  -2 -11   1        1.17        3.22      0.75 o
  -1 -11   1       43.91       46.88      2.95 o
   0 -11   1      161.61      175.99      4.46 o
   1 -11   1       12.71        9.73      2.10 o
   2 -11   1      203.07      213.34      6.59 o
   3 -11   1       78.93       73.07      3.20 o
   4 -11   1       44.53       45.00      5.82 o
   5 -11   1       12.41        8.35      2.26 o
   6 -11   1      245.60      235.35      7.01 o
   7 -11   1       59.45       57.56      5.95 o
   9 -11   1       13.07        7.43      1.21 o
  -5 -10   1       11.64        9.38      0.99 o
  -4 -10   1       91.25       96.40      9.08 o
  -3 -10   1        7.80        4.47      0.88 o
  -2 -10   1        1.27        0.96      1.72 o
  -1 -10   1       43.66       53.06      1.79 o
   0 -10   1       48.17       51.56      1.57 o
   1 -10   1      502.63      515.10     14.43 o
   2 -10   1      382.27      360.05      9.85 o
   3 -10   1      165.44      165.80     13.68 o
   4 -10   1       35.27       33.77      1.90 o
   5 -10   1      132.26      136.51      4.62 o
   6 -10   1       23.52       15.61      5.64 o
   7 -10   1       75.25       69.27      2.95 o
   8 -10   1        0.85        5.19      1.43 o
   9 -10   1       19.92       21.48      3.08 o
  10 -10   1       44.94       38.33      1.85 o
  -6  -9   1      202.34      199.44      6.23 o
  -5  -9   1       63.79       68.61      3.07 o
  -4  -9   1        0.85        1.79      1.81 o
  -3  -9   1      489.76      503.73     16.84 o
  -2  -9   1      134.91      136.64      5.41 o
  -1  -9   1       22.35       20.99      0.95 o
   0  -9   1       71.26       60.91      1.91 o
   1  -9   1      329.36      320.45      6.40 o
   2  -9   1      525.01      547.25     13.34 o
   3  -9   1      811.55      816.47     35.15 o
   4  -9   1       12.31       14.82      1.34 o
   5  -9   1      112.45      104.12      4.63 o
   7  -9   1       14.58        7.61      1.11 o
   8  -9   1       29.16       33.56      3.40 o
   9  -9   1       18.40       22.81      1.41 o
  10  -9   1       44.26       39.56      2.27 o
  11  -9   1       95.64      100.78      3.65 o
  -7  -8   1      299.63      280.99     17.31 o
  -6  -8   1       13.99       12.24      0.91 o
  -5  -8   1       29.59       33.59      2.28 o
  -4  -8   1       17.60       19.56      0.89 o
  -3  -8   1      334.01      326.81      5.92 o
  -2  -8   1      221.85      225.38      4.24 o
  -1  -8   1        3.22        1.52      0.60 o
   0  -8   1      170.51      167.78      3.51 o
   1  -8   1       17.57       18.44      4.44 o
   2  -8   1       94.33       96.47      3.16 o
   3  -8   1       28.14       27.66      3.34 o
   4  -8   1      252.11      244.68     18.49 o
   5  -8   1      275.73      301.37      7.64 o
   6  -8   1      403.19      366.49      9.50 o
   7  -8   1       17.60       11.33      4.59 o
   8  -8   1      448.59      405.40     10.99 o
   9  -8   1       13.01       13.97      2.46 o
  10  -8   1        2.31        1.66      2.17 o
  11  -8   1       12.68        7.15      1.14 o
  -8  -7   1        3.25        2.22      1.85 o
  -7  -7   1        0.72        2.22      2.46 o
  -6  -7   1      113.10      110.81      4.24 o
  -5  -7   1       33.69       30.11      2.24 o
  -4  -7   1       25.49       17.81      0.64 o
  -3  -7   1       92.50       82.99      2.10 o
  -2  -7   1       70.94       76.72      1.51 o
  -1  -7   1     1009.70     1046.51     15.13 o
   0  -7   1      194.00      206.07     11.11 o
   1  -7   1        4.95        1.77      0.45 o
   2  -7   1      934.31      932.22     41.74 o
   3  -7   1        0.42       -0.06      1.53 o
   4  -7   1      194.03      195.28      5.13 o
   5  -7   1      240.16      250.23      6.52 o
   6  -7   1        0.06       -1.19      0.79 o
   7  -7   1      470.03      440.47      8.86 o
   8  -7   1        5.68        5.63      0.81 o
   9  -7   1       71.87       71.85      6.24 o
  10  -7   1      112.03      111.22      3.08 o
  11  -7   1        5.51        7.22      1.57 o
  12  -7   1      190.31      212.96      7.92 o
  -9  -6   1      265.48      289.14     10.04 o
  -8  -6   1      107.97       96.89      5.39 o
  -7  -6   1       27.18       30.27      3.59 o
  -6  -6   1      250.55      245.93      5.00 o
  -5  -6   1      263.07      267.70      7.07 o
  -4  -6   1      222.16      218.46      8.78 o
  -3  -6   1        0.75       -0.41      0.79 o
  -2  -6   1     1466.82     1503.98     29.79 o
  -1  -6   1     1563.00     1679.62     20.22 o
   0  -6   1       85.15       75.93      1.28 o
   1  -6   1      273.13      288.74      4.22 o
   2  -6   1      609.14      629.30      9.33 o
   3  -6   1        4.91        3.46      0.35 o
   4  -6   1      494.91      494.34      8.78 o
   5  -6   1       42.12       46.16      1.76 o
   6  -6   1      335.92      368.36      8.99 o
   7  -6   1       76.53       92.88      5.25 o
   8  -6   1      382.16      344.32     20.76 o
   9  -6   1        7.04        9.35      1.12 o
  10  -6   1       15.92       11.73      1.55 o
  11  -6   1       13.95       16.22      3.96 o
  12  -6   1      373.86      403.44     14.11 o
 -10  -5   1      429.52      478.47     22.35 o
  -9  -5   1       64.64       68.09      2.43 o
  -8  -5   1      206.64      205.09      6.20 o
  -7  -5   1      884.30      918.19     15.44 o
  -6  -5   1        5.19        5.08      0.34 o
  -5  -5   1      215.19      223.65      7.79 o
  -4  -5   1        0.94        0.99      0.48 o
  -3  -5   1      115.72       98.39      1.57 o
  -2  -5   1      111.28      119.93      2.19 o
  -1  -5   1       75.57       81.87      2.32 o
   0  -5   1      116.38      116.07      1.86 o
   1  -5   1      882.39      973.87     12.68 o
   2  -5   1      436.60      458.54      7.34 o
   3  -5   1     1618.50     1695.31     24.01 o
   4  -5   1       85.89      100.79      2.16 o
   5  -5   1      232.35      215.27     12.30 o
   6  -5   1        0.05       -0.50      0.51 o
   7  -5   1      107.25      103.02      5.18 o
   8  -5   1        0.40        2.64      1.28 o
   9  -5   1      444.82      452.06      8.98 o
  10  -5   1      190.00      191.16     14.80 o
  11  -5   1       75.06       70.67      2.95 o
  12  -5   1        4.37        2.11      0.90 o
 -10  -4   1       49.62       60.96      3.99 o
  -9  -4   1      117.85      115.84      3.05 o
  -8  -4   1        9.61       11.82      1.77 o
  -7  -4   1        5.54        4.37      0.45 o
  -6  -4   1      353.34      348.15      6.27 o
  -5  -4   1      353.08      366.07     16.25 o
  -4  -4   1        4.48        5.61      0.89 o
  -3  -4   1      144.36      122.34      1.85 o
  -2  -4   1        7.49       16.43      0.78 o
  -1  -4   1      297.89      280.54      3.58 o
   0  -4   1       69.58       75.45      1.25 o
   1  -4   1      297.42      364.15      5.27 o
   2  -4   1      293.24      341.26      5.63 o
   3  -4   1     2940.21     2887.01     44.89 o
   4  -4   1      520.32      590.73      9.60 o
   5  -4   1      913.76      918.13     13.25 o
   6  -4   1     1227.95     1248.20     26.40 o
   7  -4   1      122.20      117.73      2.39 o
   8  -4   1      154.93      144.58      2.54 o
   9  -4   1       76.32       84.42      5.82 o
  10  -4   1      749.90      750.66     14.88 o
  11  -4   1       20.94       21.00      1.47 o
  12  -4   1       59.88       59.84      3.70 o
 -11  -3   1       55.27       60.96      3.99 o
 -10  -3   1       12.56        9.16      0.63 o
  -9  -3   1      263.54      260.12      5.50 o
  -8  -3   1       55.54       48.79      1.45 o
  -7  -3   1        8.11        6.50      0.41 o
  -6  -3   1        2.90        2.93      0.54 o
  -5  -3   1      119.69      136.22      2.24 o
  -4  -3   1       19.68       31.65      0.85 o
  -3  -3   1      750.00      725.96      9.03 o
  -2  -3   1        0.03        0.48      0.73 o
  -1  -3   1     2547.01     2648.26     70.81 o
   0  -3   1     4086.96     3903.30     53.90 o
   1  -3   1     3005.06     3051.00     42.14 o
   2  -3   1       84.76       73.85      1.46 o
   3  -3   1      147.78      172.88      2.97 o
   4  -3   1      325.10      350.69      5.31 o
   5  -3   1      685.06      701.28      9.07 o
   6  -3   1        5.96        7.06      2.25 o
   7  -3   1        6.83        6.81      0.62 o
   8  -3   1     1341.52     1355.98     89.13 o
   9  -3   1      152.14      148.99      3.64 o
  10  -3   1        6.84        7.29      0.74 o
  11  -3   1        4.40        6.90      1.38 o
  12  -3   1       41.03       43.43      6.37 o
 -11  -2   1        9.97       13.78      1.90 o
 -10  -2   1      130.22      119.92      3.77 o
  -9  -2   1       65.87       66.68      2.31 o
  -8  -2   1        9.13        9.94      0.43 o
  -7  -2   1      353.39      330.82      5.14 o
  -6  -2   1       24.65       19.96      0.85 o
  -5  -2   1      916.49      900.38     24.43 o
  -4  -2   1      496.16      522.12      6.01 o
  -3  -2   1      425.64      400.32      4.89 o
  -2  -2   1      145.44      126.29      1.64 o
  -1  -2   1     4816.77     4482.13    120.27 o
   0  -2   1        0.34        1.40      0.22 o
   2  -2   1     2956.61     2778.12     38.40 o
   3  -2   1      913.51      968.79     12.32 o
   4  -2   1     1666.13     1608.25     18.87 o
   5  -2   1      212.43      221.96      6.55 o
   6  -2   1     1130.05     1120.34     15.22 o
   7  -2   1        2.13        2.11      0.33 o
   8  -2   1      536.49      567.85      9.50 o
   9  -2   1     1023.57     1014.44     46.28 o
  10  -2   1        9.24        4.96      1.39 o
  11  -2   1       26.33       25.60      3.67 o
  12  -2   1       17.38       16.03      2.59 o
 -12  -1   1       69.31       48.91      3.80 o
 -11  -1   1      338.48      343.55     11.60 o
 -10  -1   1       70.61       70.05      2.50 o
  -9  -1   1      111.32      106.92      5.42 o
  -8  -1   1      260.15      246.60     10.67 o
  -7  -1   1      353.78      344.25      5.27 o
  -6  -1   1      376.70      369.48     11.79 o
  -5  -1   1      157.21      206.52      2.91 o
  -4  -1   1       49.15       32.80      0.82 o
  -3  -1   1      912.23      946.93     11.23 o
  -2  -1   1      262.18      276.69      6.25 o
  -1  -1   1      120.50       -0.10      0.06 o
   1  -1   1      331.67      324.34      4.62 o
   2  -1   1        1.50        6.18      0.22 o
   3  -1   1      319.64      308.50      7.57 o
   4  -1   1      430.55      370.55      4.64 o
   5  -1   1       45.94       26.47      0.49 o
   6  -1   1       30.03       24.60      1.32 o
   7  -1   1      238.09      236.17      4.07 o
   8  -1   1      129.05      122.60      2.56 o
   9  -1   1      123.10      136.62      3.56 o
  10  -1   1       26.27       24.15      1.63 o
  11  -1   1       17.22       16.41      1.67 o
  12  -1   1       20.19       18.66      1.43 o
 -12   0   1       14.09       23.10      2.68 o
 -11   0   1      215.15      210.43      6.14 o
 -10   0   1      243.27      241.65     14.56 o
  -9   0   1       92.44       89.50      5.59 o
  -8   0   1      600.44      582.62      7.70 o
  -7   0   1        0.01        0.06      0.18 o
  -6   0   1      410.01      376.86      7.92 o
  -5   0   1       94.56      108.13      2.24 o
  -4   0   1       17.35        8.90      1.24 o
  -3   0   1     1425.71     1363.75     16.12 o
  -2   0   1       44.69       33.49      1.15 o
  -1   0   1      544.50      514.06     11.39 o
   0   0   1      361.67      285.60     29.33 o
   1   0   1      196.92      229.30      3.19 o
   2   0   1     3208.61     3209.56     37.47 o
   3   0   1      451.77      458.43      5.65 o
   4   0   1      426.96      422.39      5.19 o
   5   0   1      299.72      315.54      3.81 o
   6   0   1       61.28       58.28      1.53 o
   7   0   1      240.59      229.69      3.65 o
   8   0   1      732.35      726.53     10.75 o
   9   0   1        4.58        2.23      0.61 o
  10   0   1        0.21       -0.13      1.03 o
  11   0   1       14.77       10.53      3.82 o
 -12   1   1       42.37       41.87      2.13 o
 -11   1   1       32.38       31.67      1.89 o
 -10   1   1      693.32      748.48     24.46 o
  -9   1   1      313.42      305.00      6.24 o
  -8   1   1      134.74      135.46      2.53 o
  -7   1   1       92.55       88.65      1.52 o
  -6   1   1       39.22       38.48      0.70 o
  -5   1   1       70.69      103.40      2.94 o
  -4   1   1      232.25      227.50      3.12 o
  -3   1   1     2129.76     2031.45     23.65 o
  -2   1   1     2929.19     2818.81    143.08 o
   0   1   1      725.36      709.48     11.13 o
   1   1   1      900.26      897.66      9.81 o
   2   1   1       86.90       68.77      0.92 o
   3   1   1       31.20       22.28      0.49 o
   4   1   1       75.20       73.13      1.04 o
   5   1   1       87.08       82.99      1.14 o
   6   1   1       25.95       31.16      0.80 o
   7   1   1     1651.83     1608.31     23.22 o
   8   1   1       81.78       71.06      1.59 o
   9   1   1       18.59       24.82      1.75 o
  10   1   1        0.66        0.66      1.18 o
  11   1   1        0.01        1.58      1.47 o
 -13   2   1       57.24       60.99      4.66 o
 -12   2   1       82.74       70.53      4.02 o
 -11   2   1       22.52       23.10      1.38 o
 -10   2   1      221.43      229.20      5.14 o
  -9   2   1      323.96      312.15      8.81 o
  -8   2   1      483.14      478.87     14.97 o
  -7   2   1      506.13      495.21      8.16 o
  -6   2   1        1.81        2.02      0.27 o
  -5   2   1     7896.33     8003.98    100.13 o
  -4   2   1      843.29      920.90     11.83 o
  -3   2   1     1567.80     1471.13     22.95 o
  -2   2   1       56.76       50.01      2.77 o
   0   2   1     2167.76     1978.84     27.47 o
   1   2   1      846.85      855.88     18.01 o
   2   2   1        0.47        1.32      0.15 o
   3   2   1      530.19      568.32     21.04 o
   4   2   1       47.10       53.06      1.91 o
   5   2   1      137.39      137.06      2.79 o
   6   2   1      104.88      107.74      3.71 o
   7   2   1      312.43      294.97     10.36 o
   8   2   1        0.60        1.27      0.45 o
   9   2   1      173.47      169.76      4.91 o
  10   2   1        3.16        3.80      1.48 o
  11   2   1       11.31       14.31      3.95 o
 -12   3   1        0.01        0.19      0.70 o
 -11   3   1      344.18      347.18      9.22 o
 -10   3   1       16.15       17.04      1.32 o
  -9   3   1      340.48      343.29      6.00 o
  -8   3   1       80.35       84.93      2.78 o
  -7   3   1      149.46      160.24      2.94 o
  -6   3   1      115.12      117.67      4.30 o
  -5   3   1     1628.62     1734.91     27.27 o
  -4   3   1     1563.57     1623.05     25.47 o
  -3   3   1      119.50      113.62      2.10 o
  -2   3   1     1455.47     1429.09     20.00 o
  -1   3   1      962.35      938.05     12.10 o
   0   3   1      333.11      328.98     11.74 o
   1   3   1      174.16      187.00      3.27 o
   2   3   1      236.21      252.05     15.30 o
   3   3   1        4.84        3.27      0.26 o
   4   3   1        0.01       -0.10      0.25 o
   5   3   1       27.32       30.85      0.73 o
   6   3   1        6.17        6.02      0.38 o
   7   3   1        2.93        2.18      0.58 o
   8   3   1      336.82      348.11     14.61 o
   9   3   1        2.02        2.54      1.12 o
  10   3   1      101.50      105.70      6.55 o
 -13   4   1       46.24       41.92      2.38 o
 -12   4   1       93.41       94.39      3.72 o
 -11   4   1      125.79      114.95      3.77 o
 -10   4   1      810.00      841.10     20.92 o
  -9   4   1      191.39      189.43      5.31 o
  -8   4   1      164.28      157.01     12.02 o
  -7   4   1      121.33      114.57      2.00 o
  -6   4   1      392.26      430.96      6.52 o
  -5   4   1      139.31      122.90      2.31 o
  -4   4   1      134.65      136.52      2.57 o
  -3   4   1     2327.34     2501.29     35.09 o
  -2   4   1        0.12        3.49      0.92 o
  -1   4   1      593.50      604.98      8.05 o
   0   4   1      327.24      332.98      9.48 o
   1   4   1      840.54      937.76     14.39 o
   2   4   1      128.72      130.04      1.79 o
   3   4   1       46.40       51.04      2.41 o
   4   4   1      402.31      395.55      6.04 o
   5   4   1      346.66      359.68      5.89 o
   6   4   1      133.63      126.85      2.87 o
   7   4   1      105.78      107.28      8.93 o
   8   4   1        0.93        2.79      0.82 o
   9   4   1       89.47       83.73      3.61 o
 -12   5   1        4.34        3.89      0.88 o
 -11   5   1       12.19       16.51      1.56 o
 -10   5   1      261.49      254.14      8.32 o
  -9   5   1      223.59      193.89      3.97 o
  -8   5   1       18.53       17.29      1.26 o
  -7   5   1       20.00       15.76      0.87 o
  -6   5   1        5.64        4.30      1.65 o
  -5   5   1      342.75      304.92      6.28 o
  -4   5   1      341.08      303.50      9.98 o
  -3   5   1     1536.11     1564.81     25.85 o
  -2   5   1       56.57       55.09      3.54 o
  -1   5   1        0.88        0.88      0.29 o
   0   5   1      756.11      831.86     14.05 o
   1   5   1      438.19      521.96      7.83 o
   2   5   1      650.40      697.15     10.13 o
   3   5   1      379.64      382.34      5.77 o
   4   5   1      406.28      420.02     10.82 o
   5   5   1      166.18      174.66      7.47 o
   6   5   1       85.40       81.81      1.97 o
   7   5   1        1.44        5.38      2.77 o
   8   5   1        9.48        9.70      0.94 o
   9   5   1       23.76       23.94      2.91 o
 -12   6   1        3.47        3.00      0.89 o
 -11   6   1        2.86        1.65      1.05 o
 -10   6   1      126.51      120.85      6.45 o
  -9   6   1        1.54        1.40      0.63 o
  -8   6   1      324.41      272.40      7.03 o
  -7   6   1       24.25       19.93      1.95 o
  -6   6   1      246.38      251.95      6.52 o
  -5   6   1      332.89      349.34     13.14 o
  -4   6   1        8.30        6.54      2.32 o
  -3   6   1      815.21      807.55     18.76 o
  -2   6   1      110.41      115.47      2.76 o
  -1   6   1        6.34        5.22      1.14 o
   0   6   1       12.71       11.71      1.40 o
   1   6   1      134.94      128.61      3.82 o
   2   6   1      106.86       99.45      2.32 o
   3   6   1      739.84      751.17     12.53 o
   4   6   1       17.16       19.38      0.74 o
   5   6   1     2060.52     2149.94     34.48 o
   6   6   1       41.49       43.27      3.51 o
   7   6   1       91.51       99.95      3.13 o
   8   6   1       21.57       21.23      2.17 o
 -12   7   1      145.93      136.78      5.60 o
 -11   7   1       60.79       60.44     10.46 o
 -10   7   1        0.91        0.44      1.72 o
  -9   7   1        9.50       11.96      4.26 o
  -8   7   1      201.63      176.81      4.95 o
  -7   7   1      661.84      678.10     16.72 o
  -6   7   1       88.25       98.35      8.08 o
  -5   7   1      412.72      446.83     10.86 o
  -4   7   1     2136.77     2081.00     47.10 o
  -3   7   1     1069.66     1069.36     24.55 o
  -2   7   1       18.37       12.18      4.62 o
  -1   7   1      112.90      108.00      4.04 o
   0   7   1       35.88       41.39      3.80 o
   1   7   1      529.27      557.25      8.69 o
   2   7   1      121.94      119.36      2.22 o
   3   7   1       23.65       15.13      1.70 o
   4   7   1      547.41      603.78     12.36 o
   5   7   1        9.36       14.92      3.25 o
   6   7   1       81.90       88.38      2.99 o
   7   7   1      157.27      139.93      5.41 o
 -11   8   1        0.85        4.59      1.59 o
 -10   8   1       63.66       64.86      2.90 o
  -9   8   1      128.40      128.99      3.56 o
  -8   8   1       27.50       16.52      1.38 o
  -7   8   1       13.88       14.37      1.27 o
  -6   8   1        1.21        2.09      1.02 o
  -5   8   1      100.18       97.71      3.29 o
  -4   8   1     1207.31     1343.28     39.50 o
  -3   8   1      862.61      908.65     21.27 o
  -2   8   1      444.26      435.89     25.04 o
  -1   8   1      252.81      250.70     14.77 o
   0   8   1       57.61       58.60      1.60 o
   1   8   1       41.05       43.02      1.83 o
   2   8   1       80.31       85.28      2.08 o
   3   8   1      118.76      121.44      4.22 o
   4   8   1        2.66        4.41      0.80 o
   5   8   1      104.12       99.90      3.83 o
   6   8   1       10.75       11.91      1.24 o
 -11   9   1       48.95       42.21      3.47 o
 -10   9   1        2.16        2.98      2.40 o
  -9   9   1       69.75       58.93      5.69 o
  -8   9   1      121.11      106.55     14.17 o
  -7   9   1       58.05       53.33      3.91 o
  -6   9   1        4.47        2.35      2.81 o
  -5   9   1        0.27        4.26      4.26 o
  -4   9   1        4.64        5.16      4.16 o
  -3   9   1      150.76      165.23     12.51 o
  -2   9   1      328.73      337.06      9.02 o
  -1   9   1       87.60       86.34      4.09 o
   0   9   1        3.34        0.81      1.27 o
   1   9   1       76.00       88.13      2.22 o
   2   9   1      103.36       91.51      2.65 o
   3   9   1       92.55      101.17      3.30 o
   4   9   1        0.14        1.11      2.52 o
   5   9   1       81.71       80.33      3.49 o
 -10  10   1        4.45        3.85      1.82 o
  -9  10   1        0.02       -1.25      0.98 o
  -8  10   1       13.33       19.20      4.98 o
  -7  10   1        7.56        7.90      2.35 o
  -6  10   1      102.89       97.49      6.80 o
  -5  10   1       49.30       62.61     11.85 o
  -4  10   1       12.15       18.62      1.94 o
  -3  10   1      188.46      189.86      8.14 o
  -2  10   1       46.74       39.57      6.35 o
  -1  10   1       19.68       21.56      1.39 o
   0  10   1        1.04        1.14      0.49 o
   1  10   1       24.57       17.75      3.29 o
   2  10   1      381.61      385.41     23.90 o
   3  10   1      225.59      252.13     12.17 o
  -8  11   1      163.86      170.05      6.46 o
  -7  11   1      116.41      114.71      4.77 o
  -6  11   1      127.80      100.44      6.83 o
  -5  11   1        2.66        3.18      1.22 o
  -4  11   1       29.75       37.51      2.18 o
  -3  11   1      187.23      197.80      7.22 o
  -2  11   1        0.44       -0.94      0.90 o
  -1  11   1       92.92       91.48      6.03 o
   0  11   1       86.01       82.96      3.06 o
   1  11   1        4.43        9.03      0.99 o
  -5  12   1        9.78        9.36      2.45 o
  -4  12   1        7.58        9.32      3.83 o
  -3  12   1       22.76       23.14      2.17 o
   2 -13   2       74.48       66.59      3.50 o
   3 -13   2       85.47      112.69     13.09 o
   4 -13   2        1.12        3.23      1.51 o
   5 -13   2        5.11        4.50      1.15 o
  -2 -12   2        9.54        9.29      0.90 o
  -1 -12   2       28.47       31.01      1.55 o
   0 -12   2      135.58      136.43      9.71 o
   1 -12   2       21.34       15.55      3.69 o
   2 -12   2       84.76       87.14      3.84 o
   3 -12   2       44.20       41.31      2.28 o
   4 -12   2       36.09       45.09      2.54 o
   5 -12   2        1.63        7.94      1.57 o
   6 -12   2       20.18       17.99      1.51 o
   8 -12   2        0.08        3.92      4.39 o
  -4 -11   2       52.38       48.74      3.24 o
  -3 -11   2        5.20        5.89      0.96 o
  -2 -11   2       38.29       43.12      7.47 o
  -1 -11   2       43.41       44.22      1.46 o
   0 -11   2        0.15        1.16      0.69 o
   1 -11   2      173.30      183.08      5.88 o
   2 -11   2      183.59      166.52      5.09 o
   3 -11   2      123.21      139.36      4.60 o
   4 -11   2       23.69       20.16      1.72 o
   5 -11   2       96.64      121.37      6.69 o
   6 -11   2       34.15       42.48      3.96 o
   7 -11   2       33.70       28.59      5.06 o
   8 -11   2        0.44        2.23      2.10 o
   9 -11   2      118.74      110.45      7.15 o
  -5 -10   2       58.47       64.19      2.44 o
  -4 -10   2        0.51        0.82      1.56 o
  -3 -10   2      205.16      210.60      4.98 o
  -2 -10   2       97.41       95.83      2.26 o
  -1 -10   2        2.04        1.77      0.70 o
   0 -10   2      147.95      137.31      2.90 o
   1 -10   2     1262.90     1243.85     29.24 o
   2 -10   2       35.67       36.98      1.92 o
   3 -10   2      218.09      221.27      8.56 o
   4 -10   2      209.01      211.85     12.07 o
   5 -10   2       36.50       38.40      8.12 o
   6 -10   2        9.86       16.41      4.74 o
   7 -10   2      156.60      140.97     12.25 o
   8 -10   2        7.20        4.98      1.17 o
   9 -10   2       78.26       83.42      3.07 o
  10 -10   2        0.32        1.58      0.90 o
  -7  -9   2       10.54       13.79      3.17 o
  -6  -9   2        2.39        3.69      1.09 o
  -5  -9   2        1.59        2.29      0.57 o
  -4  -9   2       13.25       10.93      0.95 o
  -3  -9   2        0.73        1.42      1.36 o
  -2  -9   2      341.79      333.81      6.08 o
  -1  -9   2      191.25      190.50      4.50 o
   0  -9   2      127.97      119.08      6.95 o
   1  -9   2        0.49        0.41      1.49 o
   2  -9   2      210.18      207.98      5.78 o
   3  -9   2       56.95       57.88      3.40 o
   4  -9   2        3.15        9.20      2.40 o
   5  -9   2      141.91      144.24      8.35 o
   6  -9   2      634.67      614.44     15.25 o
   7  -9   2       55.28       50.35      5.00 o
   8  -9   2      148.13      134.30      9.82 o
   9  -9   2        2.75        1.84      0.72 o
  10  -9   2      135.43      150.58      6.70 o
  11  -9   2       84.86       96.63      3.50 o
  -8  -8   2       87.01       83.55      3.79 o
  -7  -8   2       60.93       65.98      4.26 o
  -6  -8   2       17.55       18.00      1.13 o
  -5  -8   2       96.60      102.57      8.96 o
  -4  -8   2       46.63       57.92      1.84 o
  -3  -8   2      146.44      130.79      2.41 o
  -2  -8   2      380.11      391.71      6.15 o
  -1  -8   2       11.12        9.73      2.84 o
   0  -8   2      627.15      655.03     11.12 o
   1  -8   2      129.32      116.44      3.88 o
   2  -8   2       25.48       17.74      1.96 o
   3  -8   2       28.65       29.44      1.47 o
   5  -8   2        1.43        6.12      2.42 o
   7  -8   2       21.88       14.53      1.28 o
   8  -8   2        2.75        3.32      0.89 o
   9  -8   2       83.98       98.68      2.90 o
  10  -8   2        9.76        3.56      1.55 o
  11  -8   2        0.02        0.70      0.96 o
  -9  -7   2       31.25       31.23      1.87 o
  -8  -7   2       50.15       52.89      2.06 o
  -7  -7   2        0.11        3.73      0.62 o
  -6  -7   2      290.35      289.61     15.34 o
  -5  -7   2       96.00       92.55      9.43 o
  -4  -7   2      176.68      175.66      8.62 o
  -3  -7   2      346.76      361.48      5.69 o
  -2  -7   2      813.25      820.35     12.08 o
  -1  -7   2      233.42      241.26      9.62 o
   0  -7   2        1.01        0.26      0.76 o
   1  -7   2     1249.36     1283.85     34.70 o
   2  -7   2      773.88      836.13     48.22 o
   3  -7   2        0.85       -0.38      0.38 o
   4  -7   2        0.71        3.64      1.10 o
   5  -7   2      107.91      118.31     13.38 o
   6  -7   2       97.56       85.71      2.24 o
   7  -7   2       81.68       65.71      4.15 o
   8  -7   2        0.04        0.60      0.40 o
   9  -7   2      100.45      114.84     11.11 o
  10  -7   2        6.64        8.71      1.63 o
  11  -7   2        7.66        7.97      3.52 o
 -10  -6   2        2.27        0.70      0.90 o
  -9  -6   2      145.50      155.10      5.77 o
  -8  -6   2      118.16      111.49      2.85 o
  -7  -6   2      222.89      212.91      4.76 o
  -6  -6   2        2.27        3.98      0.32 o
  -5  -6   2      116.77      112.71      1.99 o
  -4  -6   2       34.77       36.42      0.85 o
  -3  -6   2      693.17      710.11      9.33 o
  -2  -6   2      133.66      138.09      3.29 o
  -1  -6   2      211.10      198.91      2.79 o
   0  -6   2      497.51      483.05      8.42 o
   1  -6   2        1.66        2.81      1.21 o
   2  -6   2      151.19      182.27      6.70 o
   3  -6   2       22.02       26.28      0.71 o
   4  -6   2       74.41       92.90      7.00 o
   5  -6   2       65.94       71.76      6.50 o
   6  -6   2      370.62      425.62     12.92 o
   7  -6   2      116.00      111.09      8.64 o
   8  -6   2       58.29       49.26      4.38 o
   9  -6   2      211.02      206.19      4.13 o
  10  -6   2       37.14       36.37      4.66 o
  11  -6   2      105.44      114.09      4.77 o
  12  -6   2       18.29       16.45      1.75 o
 -10  -5   2       15.60       15.74      1.71 o
  -9  -5   2       19.77       13.31      1.28 o
  -8  -5   2      804.82      811.04     15.61 o
  -7  -5   2        0.23        0.57      0.45 o
  -6  -5   2      132.56      144.80      5.69 o
  -5  -5   2       48.04       56.12      1.09 o
  -4  -5   2       49.61       50.61      0.84 o
  -3  -5   2      129.17      107.77      1.63 o
  -2  -5   2     1812.10     1898.35     29.95 o
  -1  -5   2        2.20        1.79      0.57 o
   0  -5   2      535.00      519.84      6.95 o
   1  -5   2      123.36      105.89      1.77 o
   2  -5   2      808.62     1003.81     18.43 o
   3  -5   2       14.05       22.38      1.12 o
   4  -5   2        0.11        1.19      1.92 o
   5  -5   2      145.33      126.10      2.49 o
   6  -5   2      707.05      742.99     10.90 o
   7  -5   2      329.01      312.02      6.10 o
   8  -5   2      100.04       93.98      4.16 o
   9  -5   2      101.16       98.46      3.78 o
  10  -5   2       10.34       12.84      1.08 o
  11  -5   2       10.65        5.93      1.01 o
  12  -5   2       15.01       12.79      2.28 o
 -11  -4   2        5.90        6.81      1.59 o
 -10  -4   2      148.39      181.81      6.25 o
  -9  -4   2      203.01      194.86      5.00 o
  -8  -4   2      241.43      237.22      4.36 o
  -7  -4   2      583.50      576.47      7.80 o
  -6  -4   2        0.71        0.10      0.64 o
  -5  -4   2       66.76       42.26      3.31 o
  -4  -4   2      585.26      592.32      7.00 o
  -3  -4   2      571.94      555.58      6.59 o
  -2  -4   2      244.33      228.67      2.89 o
  -1  -4   2     2209.12     2267.52     43.86 o
   0  -4   2      125.13      109.03      1.53 o
   1  -4   2     1092.19     1169.59     16.39 o
   2  -4   2     1286.58     1367.86     28.64 o
   3  -4   2      784.67      864.97     13.78 o
   4  -4   2      265.08      207.99      4.15 o
   5  -4   2      529.99      504.79     17.47 o
   6  -4   2      243.82      260.15      4.17 o
   7  -4   2     4072.84     4035.54    197.67 o
   8  -4   2     1201.17     1165.56     19.00 o
   9  -4   2        0.66       -1.14      0.76 o
  10  -4   2      161.04      163.83      4.11 o
  11  -4   2       36.26       33.68      2.59 o
  12  -4   2       62.44       48.35      3.22 o
 -11  -3   2      316.11      335.67     16.38 o
 -10  -3   2      187.61      207.64      8.51 o
  -9  -3   2        3.98        4.17      0.41 o
  -8  -3   2      184.08      168.08      4.57 o
  -7  -3   2      239.66      247.43      3.43 o
  -6  -3   2      124.80      135.36      1.85 o
  -5  -3   2        0.73        2.00      0.25 o
  -4  -3   2     1095.41     1153.64     13.80 o
  -3  -3   2      115.54      136.81      5.39 o
  -2  -3   2     6465.18     6734.02    103.29 o
  -1  -3   2     2121.24     2155.66     25.23 o
   0  -3   2       33.37       28.75      1.12 o
   1  -3   2       36.81       20.67      0.69 o
   2  -3   2      337.30      315.08      5.21 o
   3  -3   2       27.78       34.60      2.00 o
   4  -3   2     1142.80     1157.46     17.43 o
   5  -3   2       14.24       14.19      1.01 o
   6  -3   2      358.15      355.81     10.14 o
   7  -3   2        0.01       -0.95      0.63 o
   8  -3   2     1859.83     1873.12     29.96 o
   9  -3   2       44.46       41.63      1.85 o
  10  -3   2       42.38       36.72      3.82 o
  11  -3   2        2.60        4.22      4.18 o
  12  -3   2        2.21        5.36      3.53 o
 -12  -2   2        4.05        2.73      1.40 o
 -11  -2   2      316.58      326.38     15.00 o
 -10  -2   2      558.44      574.68     22.62 o
  -9  -2   2       39.37       32.74      0.77 o
  -8  -2   2       73.03       70.29      1.95 o
  -7  -2   2        1.86        1.34      0.63 o
  -6  -2   2       12.18       16.12      0.51 o
  -5  -2   2        0.29        3.38      0.16 o
  -4  -2   2     1005.61     1090.84     12.04 o
  -3  -2   2       34.31       37.51      0.47 o
  -1  -2   2       29.09       32.07      0.64 o
   0  -2   2      315.03      273.57      4.87 o
   1  -2   2     4486.10     4185.07     63.77 o
   2  -2   2      952.50      862.01     10.21 o
   3  -2   2      574.87      505.20      5.71 o
   4  -2   2     2875.55     2850.52     79.29 o
   5  -2   2      876.39      833.80      9.45 o
   6  -2   2      707.97      660.27     16.61 o
   7  -2   2      752.38      671.67     23.11 o
   8  -2   2      498.09      502.93     24.54 o
   9  -2   2       19.10       16.95      3.07 o
  10  -2   2       33.87       31.34      1.96 o
  11  -2   2        0.63       -0.10      2.33 o
  12  -2   2       33.43       35.96      2.14 o
 -12  -1   2       50.64       60.09      4.21 o
 -11  -1   2       34.68       32.33      1.58 o
 -10  -1   2        6.11        6.43      0.59 o
  -9  -1   2      107.96       98.77      1.47 o
  -8  -1   2      117.53      118.72      1.80 o
  -7  -1   2       96.33       84.84      1.48 o
  -6  -1   2       67.91       55.50      0.83 o
  -5  -1   2       82.29       71.17      1.96 o
  -4  -1   2      760.62      735.22      8.22 o
  -3  -1   2       23.90       37.64      0.93 o
  -2  -1   2     4191.97     4063.00     74.30 o
   0  -1   2     3292.91     3135.75     48.36 o
   1  -1   2     3973.85     3710.65     42.65 o
   2  -1   2      228.07      247.89      4.28 o
   3  -1   2     1376.50     1431.06     16.77 o
   4  -1   2      828.68      841.18      9.49 o
   5  -1   2      239.44      256.15      6.28 o
   6  -1   2       24.52       27.01      2.43 o
   7  -1   2      263.57      272.75      4.31 o
   8  -1   2      238.36      231.97     10.53 o
   9  -1   2        5.50        7.76      0.89 o
  11  -1   2        0.06        0.19      1.09 o
 -12   0   2       92.16       78.95      5.10 o
 -11   0   2      521.95      511.93     30.84 o
 -10   0   2      196.20      196.29      6.93 o
  -9   0   2       15.94       14.57      0.64 o
  -8   0   2      209.22      218.99      5.79 o
  -7   0   2      315.90      305.91      6.74 o
  -6   0   2       60.39       70.09      1.33 o
  -5   0   2     1617.19     1665.88     18.47 o
  -4   0   2     2238.13     2251.02     23.39 o
  -3   0   2     3925.08     3840.55     39.30 o
  -2   0   2      762.43      742.87      8.26 o
  -1   0   2      606.41      561.27      6.62 o
   0   0   2      665.95      604.07      7.15 o
   1   0   2     6917.07     6283.17     78.30 o
   2   0   2      292.54      273.54      2.97 o
   3   0   2     3730.82     3608.74     42.06 o
   4   0   2     3239.52     3399.30     37.35 o
   5   0   2        8.89        7.92      0.31 o
   6   0   2        0.44        1.47      0.22 o
   7   0   2        1.85        0.74      0.48 o
   8   0   2       12.09       10.65      0.50 o
   9   0   2       12.12        7.95      0.83 o
  10   0   2       42.50       50.51      2.07 o
  11   0   2        1.44        1.77      0.66 o
 -13   1   2       87.10       87.54      5.68 o
 -12   1   2        6.49        5.74      0.76 o
 -11   1   2        6.47        5.10      0.69 o
 -10   1   2       14.16       14.24      0.74 o
  -9   1   2      416.84      400.86      8.51 o
  -8   1   2      434.20      413.48      6.32 o
  -7   1   2      138.64      139.82      2.31 o
  -6   1   2      234.50      281.94      3.92 o
  -5   1   2     3334.49     3417.96     43.15 o
  -4   1   2       16.46        9.88      0.25 o
  -3   1   2        9.74        4.09      0.33 o
  -2   1   2     2789.17     2741.77     32.02 o
  -1   1   2      375.41      345.73      3.76 o
   0   1   2     1134.86     1120.45     21.14 o
   1   1   2      562.69      511.05      5.34 o
   2   1   2      149.59      167.89      1.98 o
   3   1   2        1.71        0.08      0.29 o
   4   1   2     1780.33     1785.68     21.15 o
   5   1   2      566.12      529.50     11.25 o
   6   1   2       12.51       14.37      0.87 o
   7   1   2        0.21        1.17      0.83 o
   8   1   2       46.01       43.05      4.69 o
   9   1   2      114.03      122.03     17.76 o
  10   1   2       16.91       12.44      3.45 o
  11   1   2        0.10        0.69      1.21 o
 -12   2   2        1.29        1.40      0.57 o
 -11   2   2      149.08      154.30      4.76 o
 -10   2   2      205.94      211.32      4.81 o
  -9   2   2      136.65      137.37      9.12 o
  -8   2   2      107.60      109.60      3.79 o
  -7   2   2       10.40       15.30      1.59 o
  -6   2   2     1434.81     1515.33     17.98 o
  -5   2   2      455.50      487.98      6.39 o
  -4   2   2      706.11      701.10      9.22 o
  -3   2   2      466.47      464.50      6.70 o
  -2   2   2     1949.90     2111.51     26.98 o
  -1   2   2      218.71      233.97      3.19 o
   0   2   2     1485.47     1503.64     66.30 o
   1   2   2       82.64       64.68      0.92 o
   2   2   2      138.70      153.83      2.86 o
   3   2   2       50.55       39.28      0.65 o
   4   2   2      102.24       85.10      2.15 o
   5   2   2      209.17      219.25      4.15 o
   6   2   2      413.86      406.55      5.83 o
   7   2   2      363.59      340.36     13.09 o
   8   2   2      462.24      489.74      9.99 o
   9   2   2        3.94        5.74      1.56 o
  10   2   2      188.87      202.52      9.77 o
 -13   3   2      129.61      135.85      5.02 o
 -12   3   2       60.94       66.18      2.86 o
 -11   3   2       56.11       55.71      2.15 o
 -10   3   2       20.02       15.98      1.70 o
  -9   3   2       10.90        8.98      1.86 o
  -8   3   2       94.51       84.34      7.08 o
  -7   3   2       70.03       67.82      1.29 o
  -6   3   2       36.35       41.31      1.73 o
  -5   3   2      659.37      720.66     22.84 o
  -4   3   2       26.73       27.69      0.80 o
  -3   3   2       45.03       31.25      1.73 o
  -2   3   2      353.22      409.46      6.06 o
  -1   3   2     2764.40     2859.12     39.57 o
   0   3   2      341.57      346.68      5.05 o
   1   3   2        1.00        1.46      0.20 o
   2   3   2      178.35      173.22      2.36 o
   3   3   2      252.30      267.25      5.63 o
   4   3   2      102.50       93.06      1.42 o
   5   3   2        7.19        7.55      1.19 o
   6   3   2      984.24      938.05     15.56 o
   7   3   2      380.08      369.09     15.13 o
   8   3   2        9.56       11.02      2.40 o
   9   3   2        2.74        3.29      1.56 o
  10   3   2       16.17       16.39      3.07 o
 -13   4   2       18.78       19.56      1.48 o
 -12   4   2        5.90        1.71      0.69 o
 -11   4   2        2.16        0.25      0.89 o
 -10   4   2       41.83       34.90      1.34 o
  -9   4   2      165.96      155.05      3.27 o
  -8   4   2      226.12      258.06      8.55 o
  -7   4   2       49.71       42.44      0.93 o
  -6   4   2      279.43      279.99      7.13 o
  -5   4   2      267.29      284.44      4.46 o
  -4   4   2      694.72      649.28     10.97 o
  -3   4   2      111.12      113.81      4.75 o
  -2   4   2     2030.53     2083.00     26.80 o
  -1   4   2       12.68        4.18      0.33 o
   0   4   2     1220.90     1355.43     24.40 o
   1   4   2      722.82      774.27     10.19 o
   2   4   2        4.05        5.49      2.10 o
   3   4   2       19.17       21.14      1.39 o
   4   4   2     1002.23     1038.03     15.07 o
   5   4   2      177.16      166.66      9.32 o
   6   4   2       46.39       45.32      1.55 o
   7   4   2        2.59        0.51      1.97 o
   8   4   2       63.45       59.22      2.68 o
   9   4   2       32.47       35.20      1.98 o
 -13   5   2        0.88       -0.32      0.77 o
 -12   5   2      110.81      100.38      4.32 o
 -11   5   2        0.01       -1.05      0.70 o
 -10   5   2       98.53      102.81      5.06 o
  -9   5   2       14.15       24.26      3.49 o
  -8   5   2       19.59       21.02      2.98 o
  -7   5   2       14.70       14.91      1.27 o
  -6   5   2      224.99      227.59      9.12 o
  -5   5   2      329.05      308.91      9.31 o
  -4   5   2      105.96      111.16      8.36 o
  -3   5   2     1313.90     1261.58     18.39 o
  -2   5   2      301.69      295.31      5.07 o
  -1   5   2      243.34      262.74      5.30 o
   0   5   2       33.82       67.20      1.52 o
   1   5   2        0.15        1.78      0.48 o
   2   5   2      379.75      389.71      5.91 o
   3   5   2      107.09      103.26      1.95 o
   4   5   2       38.61       43.24      2.71 o
   5   5   2      500.59      525.95      9.19 o
   6   5   2       18.63       17.94      2.34 o
   7   5   2       31.93       33.04      1.67 o
   8   5   2        0.22       -1.81      1.20 o
 -12   6   2       64.55       51.05      2.96 o
 -11   6   2      174.62      148.30      4.40 o
 -10   6   2        8.57        7.36      0.80 o
  -9   6   2        0.02        4.23      2.79 o
  -8   6   2      130.06      123.16      6.00 o
  -7   6   2       10.63       12.22      0.83 o
  -6   6   2      186.66      194.19      5.19 o
  -5   6   2      442.61      503.90     12.29 o
  -4   6   2       54.31       42.90      4.62 o
  -3   6   2      123.02      124.33      3.46 o
  -2   6   2      128.94      134.37      7.42 o
  -1   6   2      161.89      144.84      3.32 o
   0   6   2       42.08       48.10      1.49 o
   1   6   2       10.51        9.07      1.39 o
   2   6   2        5.61        4.86      0.76 o
   3   6   2       51.29       50.73      1.64 o
   4   6   2       75.81       76.60      8.06 o
   5   6   2      199.98      214.75      7.08 o
   6   6   2       41.06       41.43      1.96 o
   7   6   2      168.02      172.19     18.78 o
 -12   7   2       45.63       38.47      2.28 o
 -11   7   2       84.79       94.91      3.31 o
 -10   7   2      142.06      146.32      4.71 o
  -9   7   2      106.57      110.65      3.06 o
  -7   7   2        6.15        5.66      1.22 o
  -6   7   2      145.58      154.25      4.37 o
  -5   7   2     1565.73     1528.77     34.87 o
  -4   7   2      285.92      335.82      8.48 o
  -3   7   2      284.98      284.15     17.89 o
  -2   7   2      227.12      222.62      7.31 o
  -1   7   2        0.00        1.43      1.15 o
   0   7   2       36.05       28.55      2.62 o
   1   7   2       23.65       22.78      2.03 o
   2   7   2      152.09      155.63      7.48 o
   3   7   2      284.48      281.18     10.04 o
   4   7   2      386.25      390.15      7.78 o
   5   7   2        9.09        8.59      1.09 o
   6   7   2        5.13        7.91      1.86 o
 -11   8   2      212.48      225.94      9.30 o
 -10   8   2        5.81        6.48      1.59 o
  -9   8   2       57.89       48.81      7.36 o
  -8   8   2       40.80       34.95      1.93 o
  -7   8   2       44.36       40.96      7.97 o
  -6   8   2      205.42      200.89     16.26 o
  -5   8   2       12.84        9.86      1.15 o
  -4   8   2       78.52       68.69      3.04 o
  -3   8   2       11.44       13.31      4.14 o
  -2   8   2      241.86      244.39     10.57 o
  -1   8   2       48.78       41.20      2.05 o
   0   8   2      156.63      136.60      2.90 o
   1   8   2        3.66        2.85      1.37 o
   2   8   2      136.34      138.70      4.14 o
   3   8   2       18.72       20.76      4.61 o
   4   8   2      301.81      302.84     10.31 o
   5   8   2       57.72       52.35      2.65 o
 -10   9   2       29.68       29.70      3.58 o
  -9   9   2       47.88       42.45      4.01 o
  -8   9   2       16.90       16.75      2.67 o
  -7   9   2        0.20        1.56      0.99 o
  -6   9   2      223.63      224.53      6.81 o
  -5   9   2      569.69      543.49     13.82 o
  -4   9   2      184.45      183.21      5.50 o
  -3   9   2       57.87       61.81      2.71 o
  -2   9   2      343.31      336.98      9.11 o
  -1   9   2      162.69      140.89      3.77 o
   0   9   2       57.16       54.32      4.80 o
   1   9   2      106.80       94.87      2.94 o
   2   9   2        8.52       17.32      3.84 o
   3   9   2      201.06      211.30      7.54 o
   4   9   2        3.69        6.02      0.98 o
  -9  10   2       68.30       81.47      5.34 o
  -8  10   2       95.43      102.44     10.60 o
  -7  10   2       50.03       48.59      2.66 o
  -6  10   2       20.76       16.12      2.30 o
  -5  10   2      164.81      164.35     12.87 o
  -4  10   2       60.54       65.87      4.02 o
  -3  10   2       24.18       20.03      1.72 o
  -2  10   2       26.44       30.22      2.08 o
  -1  10   2        3.68        6.95      1.13 o
   0  10   2        0.03        4.21      1.90 o
   1  10   2      178.59      179.69     25.04 o
   2  10   2       71.82       64.77      3.13 o
  -7  11   2        4.60       17.30      3.20 o
  -6  11   2        0.02       -1.49      0.99 o
  -5  11   2        4.16        0.87      2.33 o
  -4  11   2       39.30       40.24      7.09 o
  -3  11   2       23.84       20.99      1.86 o
  -2  11   2       10.03       16.05      1.56 o
  -1  11   2        2.25        2.06      2.35 o
   0 -13   3      129.48      133.26      5.35 o
   1 -13   3        7.06       10.27      1.08 o
   2 -13   3        2.95        6.26      4.75 o
   3 -13   3       56.18       56.58      4.02 o
   4 -13   3       59.98       58.29     10.00 o
   5 -13   3      173.76      179.11      7.25 o
  -3 -12   3       46.11       45.72      2.25 o
  -2 -12   3       73.50       82.60      3.60 o
  -1 -12   3      262.63      264.36     24.82 o
   0 -12   3       19.01       16.46      2.59 o
   1 -12   3        5.10        4.83      1.01 o
   2 -12   3      166.18      137.74      8.90 o
   3 -12   3       94.69      102.07      4.20 o
   4 -12   3       26.27       22.22      5.60 o
   5 -12   3      109.32      114.62      4.65 o
   6 -12   3      156.88      157.50      9.14 o
   7 -12   3       29.10       29.71      2.96 o
   8 -12   3       10.97        9.73      1.88 o
  -5 -11   3       57.73       54.45      5.41 o
  -4 -11   3      126.18      111.81      3.81 o
  -3 -11   3       18.58       19.28      1.47 o
  -2 -11   3       27.19       30.35      1.77 o
  -1 -11   3       11.27        9.78      0.72 o
   0 -11   3      203.61      223.94      4.56 o
   1 -11   3      664.01      673.98     17.14 o
   2 -11   3        0.17       -0.38      1.05 o
   3 -11   3        0.81        0.83      1.36 o
   4 -11   3       36.74       56.24      7.20 o
   5 -11   3       71.91       64.06      6.36 o
   6 -11   3      107.67      131.04      7.77 o
   7 -11   3       68.64       71.79      3.34 o
   8 -11   3       16.24       17.18      2.28 o
   9 -11   3       88.85       95.27     16.25 o
  -6 -10   3        5.25        5.90      0.74 o
  -5 -10   3      158.78      154.42      4.80 o
  -4 -10   3        0.47        1.83      0.76 o
  -3 -10   3       35.42       36.81      3.66 o
  -2 -10   3      101.64       97.33      2.36 o
  -1 -10   3      234.72      233.97      4.49 o
   0 -10   3       98.06      104.02      8.07 o
   1 -10   3       68.62       73.12      6.85 o
   2 -10   3      129.29      123.26      3.75 o
   3 -10   3      456.42      444.57     11.30 o
   4 -10   3        0.16       -2.06      1.53 o
   5 -10   3      148.99      149.98      4.63 o
   6 -10   3      537.13      511.71     12.77 o
   7 -10   3        3.08        1.39      2.42 o
   8 -10   3      121.58      121.53      6.54 o
   9 -10   3        3.82        3.62      0.83 o
  10 -10   3       22.83       13.63      2.24 o
  -7  -9   3       34.76       33.08      1.95 o
  -6  -9   3        3.34       -0.05      2.10 o
  -5  -9   3       10.82       11.62      0.97 o
  -4  -9   3        5.78        3.34      0.71 o
  -3  -9   3      456.24      461.33      9.77 o
  -2  -9   3      188.94      191.01      3.31 o
  -1  -9   3        0.36        0.35      0.40 o
   0  -9   3      620.75      635.29     58.22 o
   1  -9   3        0.97        0.19      0.75 o
   2  -9   3      391.38      411.64     10.85 o
   3  -9   3      387.81      385.68      9.76 o
   4  -9   3      260.22      265.62      6.90 o
   5  -9   3      142.08      135.48      6.40 o
   6  -9   3       61.00       52.14      4.73 o
   7  -9   3       23.02       22.55      1.42 o
   8  -9   3        0.90        0.97      0.52 o
   9  -9   3        0.24        0.06      1.56 o
  10  -9   3       80.46       83.17      3.06 o
  -8  -8   3        5.79        5.17      1.02 o
  -7  -8   3        0.00        4.08      1.58 o
  -6  -8   3      133.28      127.99      3.20 o
  -5  -8   3        0.04        0.22      0.34 o
  -4  -8   3      575.89      627.01     19.18 o
  -3  -8   3      304.96      320.48     10.03 o
  -2  -8   3      746.74      774.22     11.63 o
  -1  -8   3       39.77       44.80      4.37 o
   0  -8   3      151.32      148.40     11.78 o
   1  -8   3      372.16      362.05     12.40 o
   2  -8   3      203.41      208.94      4.57 o
   4  -8   3       70.85       73.53      2.47 o
   5  -8   3        1.40        1.01      2.42 o
   6  -8   3      357.49      361.16     14.05 o
   7  -8   3       18.71       12.99      1.76 o
   8  -8   3        8.36        6.99      0.56 o
   9  -8   3       46.92       52.49      1.86 o
  10  -8   3      225.50      265.69      8.03 o
  11  -8   3       28.53       22.10      1.49 o
  -9  -7   3      213.33      197.64      7.63 o
  -8  -7   3        7.85        8.03      1.08 o
  -7  -7   3      119.22      113.08      2.85 o
  -6  -7   3      112.62      104.17      8.38 o
  -5  -7   3       89.99       94.48      1.83 o
  -4  -7   3        0.97        0.47      0.47 o
  -3  -7   3      764.47      786.28     11.51 o
  -2  -7   3      429.16      407.77      5.60 o
  -1  -7   3       59.70       59.18      1.11 o
   0  -7   3      135.01      131.60      4.59 o
   1  -7   3       71.94       70.47      3.19 o
   2  -7   3       26.71       26.67      0.87 o
   3  -7   3       77.94       65.97      1.80 o
   4  -7   3       69.19       76.85      2.47 o
   5  -7   3      188.63      187.06     12.89 o
   6  -7   3      447.23      474.61      9.42 o
   7  -7   3      176.50      195.39      6.41 o
   8  -7   3        0.26        0.80      0.57 o
   9  -7   3       41.84       37.35      1.49 o
  10  -7   3       30.92       28.90      4.66 o
  11  -7   3      136.85      141.55      5.29 o
 -10  -6   3       29.34       31.14      1.96 o
  -9  -6   3      108.15      114.95      4.62 o
  -8  -6   3      267.77      263.67      7.52 o
  -7  -6   3      281.00      281.73      7.12 o
  -6  -6   3       41.38       43.36      2.32 o
  -5  -6   3      418.63      399.41      5.98 o
  -4  -6   3        4.60        3.07      0.25 o
  -3  -6   3      260.05      247.92      3.26 o
  -2  -6   3       15.46       21.60      0.70 o
  -1  -6   3      130.30      127.79      1.90 o
   0  -6   3       13.69       11.33      0.56 o
   1  -6   3     2306.59     2246.24     31.62 o
   2  -6   3      554.19      604.34      9.05 o
   3  -6   3       30.28       30.08      0.87 o
   4  -6   3        7.94        8.45      1.94 o
   5  -6   3      241.31      244.43      5.72 o
   6  -6   3       38.34       38.60      3.41 o
   7  -6   3       17.41       14.57      3.47 o
   8  -6   3      677.31      657.61     11.19 o
   9  -6   3      348.65      348.48      7.55 o
  10  -6   3       11.58       18.09      2.08 o
  11  -6   3        5.40        3.58      0.82 o
 -11  -5   3      125.52      137.16      5.61 o
 -10  -5   3       47.05       64.50      3.08 o
  -9  -5   3      128.19      145.70      4.44 o
  -8  -5   3      129.93      108.20      3.65 o
  -7  -5   3      253.19      229.34      3.31 o
  -6  -5   3      293.62      282.96      4.39 o
  -5  -5   3       19.38       19.95      1.33 o
  -4  -5   3       52.90       48.38      0.89 o
  -3  -5   3     1608.82     1707.58     20.38 o
  -2  -5   3      583.20      600.61     11.36 o
  -1  -5   3      283.81      268.15      6.40 o
   0  -5   3        1.79        0.69      0.51 o
   1  -5   3       79.03       69.67      1.36 o
   2  -5   3      289.77      331.74      5.55 o
   3  -5   3      477.47      502.34      8.35 o
   4  -5   3      127.83      107.93      5.86 o
   5  -5   3      237.71      254.59      5.95 o
   6  -5   3      197.28      189.80      3.32 o
   7  -5   3      399.78      374.95      6.48 o
   8  -5   3       30.17       29.04      1.44 o
   9  -5   3       39.20       34.82      1.54 o
  10  -5   3       88.31       99.85      3.44 o
  11  -5   3       40.03       36.23      2.79 o
 -11  -4   3       32.90       25.29      2.01 o
 -10  -4   3      104.89      103.77      3.90 o
  -9  -4   3        8.60        6.25      1.36 o
  -8  -4   3      407.35      397.05     10.18 o
  -7  -4   3       66.71       76.13      2.50 o
  -6  -4   3      117.38      118.88      3.79 o
  -5  -4   3        0.02        0.20      0.22 o
  -4  -4   3      405.41      382.68      4.78 o
  -3  -4   3      542.91      548.29      6.20 o
  -2  -4   3      667.98      688.58      8.89 o
  -1  -4   3     1270.09     1260.05     16.25 o
   0  -4   3      975.63      917.86     11.97 o
   1  -4   3      325.71      309.28      5.09 o
   2  -4   3      304.02      275.99      4.69 o
   3  -4   3      205.68      210.23      4.41 o
   4  -4   3      920.42      901.54     11.79 o
   5  -4   3      322.48      373.24      5.57 o
   6  -4   3     1431.84     1443.53     49.24 o
   7  -4   3      342.97      361.00      6.08 o
   8  -4   3      374.25      380.05     21.61 o
   9  -4   3      275.24      278.09      7.52 o
  10  -4   3       56.03       52.57      2.24 o
  11  -4   3        7.35        9.13      1.09 o
 -12  -3   3       81.84      111.72      6.41 o
 -11  -3   3       29.12       26.51      2.80 o
 -10  -3   3       56.99       53.01      2.44 o
  -9  -3   3      173.87      175.62      5.08 o
  -8  -3   3      131.62      138.84      3.95 o
  -7  -3   3       68.73       64.88      2.19 o
  -6  -3   3      110.39      126.88      3.59 o
  -5  -3   3        5.42        9.34      3.32 o
  -4  -3   3     1263.31     1383.29     28.88 o
  -3  -3   3     3929.93     4156.55     51.88 o
  -2  -3   3     2575.14     2505.92     27.07 o
  -1  -3   3     5268.11     5245.37     77.37 o
   0  -3   3        0.31       -0.01      0.13 o
   1  -3   3      843.63      790.39     11.22 o
   2  -3   3        4.72       16.41      0.52 o
   3  -3   3      236.75      197.40      3.58 o
   4  -3   3        2.53        2.24      0.23 o
   5  -3   3     1229.95     1277.23     16.36 o
   6  -3   3      124.76      124.66      2.86 o
   7  -3   3      824.46      778.03     18.26 o
   8  -3   3        1.53        0.20      0.57 o
   9  -3   3      117.59      118.73      6.67 o
  10  -3   3       53.42       50.26      3.87 o
  11  -3   3        6.72        3.99      0.91 o
 -12  -2   3      215.82      207.41     11.04 o
 -11  -2   3      283.34      331.88     12.51 o
 -10  -2   3       88.21      119.09      5.40 o
  -9  -2   3       63.82       52.43      2.31 o
  -8  -2   3      456.60      486.54     11.98 o
  -7  -2   3       24.73       17.56      1.20 o
  -6  -2   3      203.13      178.54     12.07 o
  -5  -2   3       55.36       68.01      1.49 o
  -4  -2   3      554.73      528.34     11.01 o
  -3  -2   3      620.02      605.60      8.84 o
  -2  -2   3     6251.93     6183.46     98.56 o
  -1  -2   3      451.79      420.01      5.90 o
   0  -2   3     2771.40     2736.45    104.68 o
   1  -2   3      456.47      451.84      5.46 o
   2  -2   3     1281.31     1338.56     21.59 o
   3  -2   3     3337.40     3587.80     54.57 o
   4  -2   3      634.90      663.49     11.74 o
   5  -2   3      427.38      460.34      6.91 o
   6  -2   3      503.97      452.02      5.85 o
   7  -2   3      214.76      204.66      3.40 o
   8  -2   3        0.04        0.02      0.27 o
   9  -2   3       41.84       42.64      1.54 o
  10  -2   3        0.03       -1.41      1.22 o
  11  -2   3        4.82        5.64      2.80 o
 -12  -1   3      643.62      685.65     31.78 o
 -11  -1   3        1.77        6.00      2.03 o
 -10  -1   3      185.18      183.07      5.07 o
  -9  -1   3        9.68        7.60      0.38 o
  -8  -1   3      335.26      320.92      4.45 o
  -7  -1   3       20.60       25.93      0.48 o
  -6  -1   3        6.04        4.15      0.26 o
  -5  -1   3      197.78      239.04      3.83 o
  -4  -1   3      551.16      572.05     17.47 o
  -3  -1   3      927.70      911.43     10.06 o
  -2  -1   3      632.68      690.88      8.39 o
  -1  -1   3        4.64        5.09      0.18 o
   0  -1   3       19.26        9.06      0.24 o
   1  -1   3      632.63      605.02      7.91 o
   2  -1   3      104.10       95.80      1.87 o
   3  -1   3     1767.47     1698.54     20.03 o
   4  -1   3      166.66      162.27      1.94 o
   5  -1   3      722.03      700.24      8.60 o
   6  -1   3       11.55        8.89      0.86 o
   7  -1   3       12.16       14.02      0.92 o
   8  -1   3        0.03        1.01      0.38 o
   9  -1   3       24.40       27.00      1.26 o
  10  -1   3       26.55       28.05      2.43 o
  11  -1   3        8.79       10.56      2.65 o
 -13   0   3        6.01        6.94      2.10 o
 -12   0   3        3.60        3.82      1.47 o
 -11   0   3      108.45      103.28      3.24 o
 -10   0   3       42.72       41.50      1.54 o
  -9   0   3        6.79        5.92      0.58 o
  -8   0   3       40.03       34.46      1.09 o
  -7   0   3     1220.39     1308.95     36.27 o
  -6   0   3      350.92      408.48      7.13 o
  -5   0   3       67.64       53.23      0.79 o
  -4   0   3      577.38      606.94      6.95 o
  -3   0   3     3038.43     2940.49     32.23 o
  -2   0   3     4985.77     4795.18     52.07 o
  -1   0   3      157.72      120.75      1.37 o
   0   0   3     1516.23     1487.02     15.16 o
   1   0   3      141.35      169.81      2.19 o
   2   0   3      604.44      539.42      7.79 o
   3   0   3      955.33     1046.50     15.77 o
   4   0   3      153.51      146.74      5.29 o
   5   0   3        1.42        0.55      0.70 o
   6   0   3       41.43       37.00      0.82 o
   7   0   3        2.11        0.35      0.32 o
   8   0   3      154.95      159.37      3.57 o
   9   0   3       99.09       94.79      3.41 o
  10   0   3       68.97       76.49      3.28 o
 -12   1   3        1.25        1.27      0.45 o
 -11   1   3      106.50      112.40      3.56 o
 -10   1   3        9.00        7.97      0.66 o
  -9   1   3       68.44       62.82      1.42 o
  -8   1   3      101.02       93.46      1.92 o
  -7   1   3     1236.03     1325.63     18.85 o
  -6   1   3      944.72     1016.88     12.74 o
  -5   1   3      541.82      542.12      6.16 o
  -4   1   3     1059.92     1090.24     15.31 o
  -3   1   3     3314.07     3539.84     78.50 o
  -2   1   3       41.59       60.21      1.24 o
  -1   1   3       58.50       75.85      4.22 o
   0   1   3      198.83      191.54      3.64 o
   1   1   3      657.42      663.38      8.08 o
   2   1   3       63.57       67.30      1.01 o
   3   1   3     1327.16     1351.17     17.63 o
   4   1   3       28.36       29.89      0.79 o
   5   1   3       13.69       10.11      1.93 o
   6   1   3        4.33        3.90      0.34 o
   7   1   3      314.46      300.05      4.65 o
   8   1   3      185.81      189.23      7.86 o
   9   1   3        9.28        4.33      2.93 o
  10   1   3       16.77       13.37      1.26 o
 -13   2   3       63.74       68.01      4.47 o
 -12   2   3      411.00      422.25     13.45 o
 -11   2   3       41.43       43.80      1.80 o
 -10   2   3        7.76        7.44      0.91 o
  -9   2   3        0.07        0.31      0.27 o
  -8   2   3        0.02        0.77      1.34 o
  -7   2   3      192.10      190.78      3.17 o
  -6   2   3      288.68      318.47      4.10 o
  -5   2   3      170.77      153.10      2.23 o
  -4   2   3      714.24      786.00     13.92 o
  -3   2   3       57.91       46.74      0.73 o
  -2   2   3      541.69      522.82      7.09 o
  -1   2   3     2353.20     2524.27     29.58 o
   0   2   3     1447.88     1444.21     17.02 o
   1   2   3      204.09      225.83      4.67 o
   2   2   3     1430.44     1412.84     17.09 o
   3   2   3        2.31        2.77      0.23 o
   4   2   3       99.36       88.38      1.50 o
   5   2   3       28.86       25.99      2.14 o
   6   2   3       11.56        8.51      0.44 o
   7   2   3       49.52       50.46      1.55 o
   8   2   3       39.65       36.70      4.85 o
   9   2   3       13.65       11.60      1.93 o
  10   2   3       92.67       86.80      5.06 o
 -13   3   3       35.66       38.88      1.99 o
 -12   3   3       70.16       65.14      2.84 o
 -11   3   3      117.23      121.55      3.70 o
 -10   3   3        4.35        2.32      0.51 o
  -9   3   3        7.48        5.04      0.49 o
  -8   3   3      190.02      202.54      3.77 o
  -7   3   3       38.51       50.17      5.11 o
  -6   3   3      714.25      692.48     16.50 o
  -5   3   3        6.84        6.47      0.58 o
  -4   3   3      320.68      296.18      9.79 o
  -3   3   3      454.98      471.68      6.38 o
  -2   3   3     1095.99     1169.49     14.15 o
  -1   3   3     1782.31     2003.16     23.81 o
   0   3   3     2252.07     2370.45     28.11 o
   1   3   3      213.83      198.20      2.54 o
   2   3   3       19.62       17.83      1.42 o
   3   3   3      205.16      207.03      3.36 o
   4   3   3      140.78      140.62      5.21 o
   5   3   3      107.36      101.59      2.42 o
   6   3   3       66.02       78.10      2.74 o
   7   3   3       77.21       73.47      9.30 o
   8   3   3      151.23      154.41     11.40 o
   9   3   3       85.60       82.86      3.86 o
 -13   4   3        4.07        9.80      1.15 o
 -12   4   3      190.24      187.89      6.79 o
 -11   4   3       42.35       54.18      2.35 o
 -10   4   3       29.30       23.41      1.13 o
  -9   4   3      117.15      122.25      6.28 o
  -8   4   3       31.90       30.93      0.88 o
  -7   4   3        0.06        1.41      0.29 o
  -6   4   3      244.22      222.70      9.03 o
  -5   4   3      750.15      749.87     12.09 o
  -4   4   3        7.27        0.19      0.27 o
  -3   4   3      108.96      143.61      3.25 o
  -2   4   3       91.85      106.74      1.89 o
  -1   4   3      127.00      121.38      2.82 o
   0   4   3       21.37       48.76      5.69 o
   1   4   3       63.90       70.83      3.73 o
   2   4   3       27.80       27.55      0.65 o
   3   4   3     1728.45     1724.95     24.52 o
   4   4   3      145.64      144.36      2.58 o
   5   4   3       71.00       82.61      2.28 o
   6   4   3      105.81      110.57      6.35 o
   7   4   3       83.29       90.15      6.39 o
   8   4   3       18.46       22.83      1.68 o
 -13   5   3       40.34       38.58      2.48 o
 -12   5   3      105.62      113.58      4.42 o
 -11   5   3        2.49        3.11      0.82 o
 -10   5   3      288.07      246.34      5.70 o
  -9   5   3      160.52      169.71      6.30 o
  -8   5   3        0.08        0.32      0.25 o
  -7   5   3        1.16        4.00      0.40 o
  -6   5   3      735.93      801.34     37.16 o
  -5   5   3      166.07      147.58     10.16 o
  -4   5   3       56.20       52.68      7.64 o
  -3   5   3        2.11        4.71      4.58 o
  -2   5   3     1156.21     1239.44     22.66 o
  -1   5   3     1373.14     1397.78     25.72 o
   0   5   3      120.09      130.87      4.65 o
   1   5   3      449.76      470.26     14.76 o
   2   5   3       69.08       65.90      1.37 o
   3   5   3      352.13      375.12     10.43 o
   4   5   3      203.92      197.58      8.65 o
   5   5   3      857.38      891.24     37.16 o
   6   5   3      235.85      229.57      6.90 o
   7   5   3       74.20       74.43      3.11 o
 -12   6   3        2.80        2.23      0.83 o
 -11   6   3       29.18       28.18      1.87 o
 -10   6   3        3.20        5.91      0.90 o
  -9   6   3       72.13       88.41      2.63 o
  -8   6   3       52.67       50.93      1.94 o
  -7   6   3      108.43       99.90      3.19 o
  -6   6   3      165.34      194.39     17.30 o
  -5   6   3     3428.12     3461.43     76.71 o
  -4   6   3      335.57      341.68      8.45 o
  -3   6   3       22.84       16.08      3.55 o
  -2   6   3      143.99      148.72      9.16 o
  -1   6   3        2.13       -0.97      0.64 o
   0   6   3       45.90       53.90      4.37 o
   1   6   3       87.32       85.16      1.93 o
   2   6   3       24.56       25.55      1.16 o
   3   6   3      571.17      590.19     33.40 o
   4   6   3        0.48        2.10      0.69 o
   5   6   3      265.94      250.40      6.85 o
   6   6   3        2.11        2.27      1.21 o
 -12   7   3       10.76       13.19      1.51 o
 -11   7   3      239.60      251.11      8.86 o
 -10   7   3      288.87      286.31      6.34 o
  -9   7   3        2.21        0.90      0.81 o
  -8   7   3      307.75      300.86      8.22 o
  -7   7   3        4.37        5.14      4.05 o
  -6   7   3      448.00      434.07     10.94 o
  -5   7   3       55.38       53.38      4.02 o
  -4   7   3     1359.42     1412.94     32.25 o
  -3   7   3      529.98      531.20     13.01 o
  -2   7   3       29.96       23.33      2.55 o
  -1   7   3       45.27       52.22      4.28 o
   0   7   3      735.70      683.69     14.61 o
   1   7   3       27.82       20.60      0.99 o
   2   7   3        4.29        0.88      2.17 o
   3   7   3       19.49       13.08      1.01 o
   4   7   3       68.83       61.22      4.26 o
   5   7   3       19.97       20.66      1.41 o
 -11   8   3       20.40       20.71      1.82 o
 -10   8   3        0.65        0.74      1.11 o
  -9   8   3      151.62      159.94      5.07 o
  -8   8   3        9.98       14.42      1.97 o
  -7   8   3       43.92       53.36      2.64 o
  -6   8   3       82.91       90.76      7.00 o
  -5   8   3      143.69      135.05      4.32 o
  -4   8   3      154.41      151.46     16.07 o
  -3   8   3       37.29       37.34      2.03 o
  -2   8   3        0.47       -0.70      1.02 o
  -1   8   3       23.52       15.41      1.10 o
   0   8   3        7.18        8.53      1.24 o
   1   8   3       17.31       13.28      4.92 o
   2   8   3       57.12       61.52      6.09 o
   3   8   3       14.23       17.56      3.66 o
   4   8   3       14.86       16.24      5.11 o
 -10   9   3      250.35      328.60     16.20 o
  -9   9   3      146.51      144.75      8.16 o
  -8   9   3       29.13       34.77      2.18 o
  -7   9   3       41.79       41.43      4.65 o
  -6   9   3        2.23        0.38      1.63 o
  -5   9   3       35.60       44.64      6.45 o
  -4   9   3        9.57       10.38      4.19 o
  -3   9   3       31.99       21.93      4.09 o
  -2   9   3       36.28       35.63      2.25 o
  -1   9   3        0.06        1.27      1.15 o
   0   9   3        4.08        2.32      1.03 o
   1   9   3      319.42      313.46      8.94 o
   2   9   3       67.73       74.88      4.65 o
  -8  10   3        0.15        0.51      3.48 o
  -7  10   3       26.41       17.71      2.57 o
  -6  10   3       41.08       43.30      2.82 o
  -5  10   3       27.69       18.31      1.59 o
  -4  10   3       68.93       77.78     10.81 o
  -3  10   3        0.01        0.28      2.42 o
  -2  10   3       38.38       34.57      6.14 o
  -1  10   3       17.43       13.72      2.87 o
   0  10   3       23.77       36.56      2.45 o
  -5  11   3      115.95      108.58      5.05 o
  -4  11   3       18.85       21.46      3.94 o
  -1 -13   4      201.92      194.73      7.58 o
   0 -13   4       46.59       40.48      2.24 o
   1 -13   4        0.50        0.64      2.00 o
   2 -13   4        3.73        3.55      4.01 o
   3 -13   4       90.67       96.12     10.04 o
   4 -13   4        2.04        0.02      1.03 o
   5 -13   4       19.21       20.63      5.88 o
   6 -13   4        3.19        5.94      1.91 o
  -3 -12   4       15.06       17.17      1.39 o
  -2 -12   4       12.28       13.87      1.20 o
  -1 -12   4      239.95      239.09     15.78 o
   0 -12   4       27.51       26.41      1.48 o
   1 -12   4       72.64       63.90      2.78 o
   2 -12   4       22.02       10.95      3.07 o
   3 -12   4       53.20       51.86      3.51 o
   4 -12   4       84.20       87.45      4.78 o
   5 -12   4       10.12        8.15      1.99 o
   6 -12   4       69.68       80.36      3.69 o
   7 -12   4       76.27       72.84      2.85 o
   8 -12   4       16.13       20.70      3.02 o
  -5 -11   4       29.88       28.50      2.64 o
  -4 -11   4       80.72       81.30      7.72 o
  -3 -11   4        0.73        0.43      0.61 o
  -2 -11   4       57.80       57.44      3.33 o
  -1 -11   4       52.13       51.37      5.16 o
   0 -11   4        0.58        2.22      0.67 o
   1 -11   4       11.78        5.89      0.99 o
   2 -11   4        0.08       -0.38      1.20 o
   3 -11   4      157.77      154.69      4.63 o
   4 -11   4      446.91      412.28     11.23 o
   6 -11   4      404.73      420.05     14.72 o
   7 -11   4        0.74        0.40      1.08 o
   8 -11   4       75.26       80.18      3.22 o
   9 -11   4       29.88       31.96      3.09 o
  -6 -10   4       50.43       38.99      7.36 o
  -5 -10   4        7.82        8.85      0.85 o
  -4 -10   4       15.94       13.57      0.95 o
  -3 -10   4       91.92       97.22      5.19 o
  -2 -10   4      211.06      226.57      8.42 o
  -1 -10   4        1.86        3.70      0.84 o
   0 -10   4        0.26        2.51      0.99 o
   1 -10   4        3.95        5.98      0.92 o
   2 -10   4       48.24       44.70      2.11 o
   3 -10   4        2.26        5.25      1.01 o
   4 -10   4      210.81      205.67      5.80 o
   5 -10   4      286.90      270.97      7.49 o
   6 -10   4      101.90       95.08      7.10 o
   7 -10   4      217.01      240.10     15.38 o
   8 -10   4        3.14        2.68      0.92 o
   9 -10   4       46.08       49.23      2.15 o
  10 -10   4        3.12        6.64      1.70 o
  -8  -9   4       35.30       31.25      1.85 o
  -7  -9   4        6.02        7.79      3.70 o
  -6  -9   4        8.90        6.43      1.06 o
  -5  -9   4      232.57      213.12      6.34 o
  -4  -9   4      265.33      268.93      5.17 o
  -3  -9   4       36.19       31.65      1.01 o
  -2  -9   4      185.21      193.33      5.90 o
  -1  -9   4     1010.27     1024.52     15.10 o
   0  -9   4      256.38      244.32      4.50 o
   1  -9   4      362.46      355.58     10.53 o
   2  -9   4       11.67       12.77      2.47 o
   3  -9   4       28.72       28.56      2.68 o
   4  -9   4      102.45      104.83      3.47 o
   5  -9   4      238.98      235.49      6.49 o
   6  -9   4      209.58      209.41      6.98 o
   7  -9   4      190.94      180.77      4.48 o
   8  -9   4        9.27        8.94      0.88 o
   9  -9   4        0.98        0.60      0.63 o
  10  -9   4      173.38      184.55      5.90 o
  -9  -8   4       82.58       75.86      3.47 o
  -8  -8   4       21.71       16.63      2.57 o
  -7  -8   4        0.42        1.18      0.91 o
  -6  -8   4        0.31       -0.02      0.89 o
  -5  -8   4       14.82       17.64      2.71 o
  -4  -8   4       13.69       13.30      1.12 o
  -3  -8   4      317.28      320.37      5.55 o
  -2  -8   4     1067.29     1062.86     16.68 o
  -1  -8   4       13.39       13.90      2.26 o
   0  -8   4      586.64      631.69     12.26 o
   1  -8   4        0.01        0.48      1.12 o
   2  -8   4      542.90      552.12     22.85 o
   3  -8   4       15.73       15.26      0.93 o
   4  -8   4      539.79      565.78     13.43 o
   5  -8   4       49.72       46.16      1.67 o
   6  -8   4       54.73       44.39      1.53 o
   7  -8   4       19.03       20.23      0.87 o
   8  -8   4        4.19        4.43      2.33 o
   9  -8   4       11.31       19.20      2.61 o
  11  -8   4       16.28       12.06      1.38 o
  -9  -7   4        4.08        7.32      1.21 o
  -8  -7   4      105.96      108.20      3.82 o
  -7  -7   4       17.45       10.93      0.58 o
  -6  -7   4      114.63      109.09      4.50 o
  -5  -7   4      335.01      334.38     12.94 o
  -4  -7   4      244.46      233.82      3.75 o
  -3  -7   4      544.29      540.64      7.35 o
  -2  -7   4      305.81      307.90      4.78 o
  -1  -7   4      202.79      179.17      5.26 o
   0  -7   4      189.24      212.83      5.02 o
   1  -7   4      838.34      869.31     38.07 o
   2  -7   4       91.94       78.45      8.74 o
   3  -7   4       86.29       84.94      3.11 o
   4  -7   4        0.35       -0.21      1.52 o
   5  -7   4       51.99       44.71      1.54 o
   6  -7   4      653.82      647.50     10.97 o
   7  -7   4       81.85       82.31      1.70 o
   8  -7   4        8.20        6.65      0.56 o
   9  -7   4        9.79        8.29      2.31 o
  10  -7   4       39.85       32.46      1.69 o
  11  -7   4       16.17       10.45      1.70 o
 -10  -6   4       18.90       13.78      1.36 o
  -9  -6   4      132.27      131.78      4.21 o
  -8  -6   4        2.87        1.40      0.83 o
  -7  -6   4      449.43      427.31     16.51 o
  -6  -6   4        2.66        0.91      0.14 o
  -5  -6   4      482.01      469.49      6.98 o
  -4  -6   4      141.94      123.41      2.39 o
  -3  -6   4     1306.66     1402.75     47.67 o
  -2  -6   4      721.98      738.89     28.62 o
  -1  -6   4        0.35        1.51      0.21 o
   0  -6   4      235.48      245.56      3.73 o
   1  -6   4       93.61      100.48      1.77 o
   2  -6   4       28.55       42.14      0.97 o
   3  -6   4        0.05       -0.23      0.33 o
   4  -6   4       20.70       20.38      0.90 o
   5  -6   4     2151.36     2118.33     45.07 o
   6  -6   4      968.23      923.49     13.52 o
   7  -6   4       45.84       41.44      1.19 o
   8  -6   4       82.46       79.80      1.91 o
   9  -6   4        3.62        0.21      1.68 o
  10  -6   4      160.93      153.82      7.72 o
  11  -6   4        0.70        0.06      1.61 o
 -11  -5   4        0.07       -0.06      0.84 o
 -10  -5   4       46.98       53.13      2.56 o
  -9  -5   4       13.90       17.30      1.59 o
  -8  -5   4       13.05        9.69      1.10 o
  -7  -5   4      285.64      280.74     10.04 o
  -6  -5   4        0.19       -0.94      0.62 o
  -5  -5   4       62.17       62.95      1.10 o
  -4  -5   4      461.64      454.86     14.55 o
  -3  -5   4      162.83      146.38      2.22 o
  -2  -5   4      891.64      999.54     20.22 o
  -1  -5   4       16.27       21.56      0.97 o
   0  -5   4      259.35      285.70      4.34 o
   1  -5   4      222.42      241.21      3.69 o
   2  -5   4      711.55      680.83     22.38 o
   3  -5   4      193.58      206.84      3.02 o
   4  -5   4       24.68       28.28      2.12 o
   5  -5   4        0.54       -1.10      0.74 o
   6  -5   4     2693.36     2830.69    121.08 o
   7  -5   4        0.57        0.23      1.91 o
   8  -5   4      379.04      356.56     13.34 o
   9  -5   4      279.74      276.86      7.42 o
  10  -5   4       14.21       12.12      1.71 o
  11  -5   4        1.65        5.14      2.83 o
 -11  -4   4       43.38       41.61      2.57 o
 -10  -4   4        5.07        5.47      1.27 o
  -9  -4   4        6.56       11.68      1.15 o
  -8  -4   4        4.97        6.16      1.07 o
  -7  -4   4       59.40       70.13      2.54 o
  -6  -4   4      217.77      199.73      5.18 o
  -5  -4   4       63.82       70.26      3.32 o
  -4  -4   4     5681.88     5668.62    110.04 o
  -3  -4   4      326.23      372.08      4.66 o
  -2  -4   4       32.56       23.96      0.86 o
  -1  -4   4      160.26      201.58      2.40 o
   0  -4   4     3910.00     4154.49     57.35 o
   1  -4   4      279.77      248.21      3.77 o
   2  -4   4      322.53      306.15      4.13 o
   3  -4   4      378.61      361.17      5.60 o
   4  -4   4      539.32      580.10     24.06 o
   5  -4   4      261.45      257.97      3.92 o
   6  -4   4      312.65      296.04      5.05 o
   7  -4   4      312.49      306.46      6.26 o
   8  -4   4      527.76      495.35     12.44 o
   9  -4   4       13.50       18.69      2.94 o
  10  -4   4       73.37       80.19      2.87 o
  11  -4   4       87.24      100.24      5.42 o
 -12  -3   4       14.33       12.73      2.05 o
 -11  -3   4       71.82       72.28      3.26 o
 -10  -3   4       96.72       97.83      2.68 o
  -9  -3   4      143.95      129.60      3.82 o
  -8  -3   4      198.08      205.57      5.72 o
  -7  -3   4      357.45      379.12      9.32 o
  -6  -3   4        0.78       -0.02      1.05 o
  -5  -3   4      125.95      137.36      7.20 o
  -4  -3   4      598.35      605.41      7.32 o
  -3  -3   4      284.50      283.36      4.08 o
  -2  -3   4     3995.42     4179.28     59.98 o
  -1  -3   4     2245.47     2222.89     54.69 o
   0  -3   4        0.82        1.24      0.38 o
   1  -3   4      144.16      164.04      2.50 o
   2  -3   4       12.82       18.34      1.01 o
   3  -3   4      264.77      271.39      3.84 o
   4  -3   4       46.03       63.20      3.57 o
   5  -3   4      235.15      223.94      3.21 o
   6  -3   4       94.16       89.56      2.33 o
   7  -3   4       36.88       36.16      3.03 o
   8  -3   4       77.34       83.18      5.22 o
   9  -3   4      159.18      148.01      5.57 o
  10  -3   4       17.80       17.49      2.54 o
  11  -3   4      253.33      268.91     10.60 o
 -12  -2   4       36.82       27.51      2.51 o
 -11  -2   4        2.17        2.42      1.27 o
 -10  -2   4       24.91       24.73      1.03 o
  -9  -2   4      425.73      396.41      8.27 o
  -8  -2   4       63.97       56.71      6.53 o
  -7  -2   4      832.08      938.30     25.06 o
  -6  -2   4      438.57      433.40      7.48 o
  -5  -2   4      174.16      184.48      5.23 o
  -4  -2   4       22.82       28.26      0.81 o
  -3  -2   4      475.43      505.15      5.69 o
  -2  -2   4      349.29      401.84      4.53 o
  -1  -2   4     2156.84     2085.27     24.29 o
   0  -2   4      132.42      130.39      2.01 o
   1  -2   4     6089.17     5888.18     68.38 o
   2  -2   4     3764.28     3672.25     41.66 o
   3  -2   4      428.39      397.40      4.58 o
   4  -2   4       21.07        5.40      0.56 o
   5  -2   4       46.31       39.80      0.86 o
   6  -2   4        2.77        4.33      0.34 o
   7  -2   4       13.73       12.27      0.61 o
   8  -2   4      283.61      288.41      9.95 o
   9  -2   4       10.83       13.70      1.05 o
  10  -2   4        9.82        7.72      3.03 o
  11  -2   4       22.72       30.35      5.09 o
 -13  -1   4       13.04        9.80      1.90 o
 -12  -1   4       25.72       23.10      2.38 o
 -11  -1   4       41.14       35.56      2.66 o
 -10  -1   4       76.35       94.39      4.65 o
  -9  -1   4       28.36       33.50      1.07 o
  -8  -1   4      363.92      337.15      4.56 o
  -7  -1   4      445.39      470.14      6.75 o
  -6  -1   4      902.72      929.73     12.95 o
  -5  -1   4       38.32       30.89      0.84 o
  -4  -1   4       36.74       35.72      0.56 o
  -3  -1   4      595.25      536.21      5.73 o
  -2  -1   4      913.14      896.70     10.14 o
  -1  -1   4        7.91       18.68      0.31 o
   0  -1   4      703.15      673.56      7.14 o
   1  -1   4      437.74      493.87     11.36 o
   2  -1   4     3230.05     3271.79     39.31 o
   3  -1   4       52.62       50.56      3.14 o
   4  -1   4      262.58      252.53      4.44 o
   5  -1   4      144.55      166.66      2.37 o
   6  -1   4      145.81      118.92      1.97 o
   7  -1   4       52.89       45.55      3.91 o
   8  -1   4        0.69       -0.80      0.53 o
   9  -1   4       23.24       20.94      1.48 o
  10  -1   4        6.46        9.87      1.17 o
 -13   0   4       45.33       43.38      3.68 o
 -12   0   4        2.99       -1.08      1.34 o
 -11   0   4       95.27       98.15      3.16 o
 -10   0   4        1.26        2.58      1.02 o
  -9   0   4       20.84       18.00      0.71 o
  -8   0   4      317.08      333.69      7.47 o
  -7   0   4      239.57      236.90      3.41 o
  -6   0   4      622.49      667.76      8.31 o
  -5   0   4       59.06       56.56      0.75 o
  -4   0   4       41.64       40.21      0.61 o
  -3   0   4       88.03       89.46      3.18 o
  -2   0   4      799.35      823.08      8.64 o
  -1   0   4       11.99        8.33      0.23 o
   0   0   4      921.45      908.19     12.28 o
   1   0   4      521.07      521.55      5.65 o
   2   0   4     1137.47     1202.34     12.85 o
   3   0   4      197.19      209.07      3.70 o
   4   0   4       40.24       38.01      1.28 o
   5   0   4      112.42      102.15      1.59 o
   6   0   4      344.35      325.85     10.46 o
   7   0   4      286.51      242.21      4.04 o
   8   0   4      142.52      140.64      3.57 o
   9   0   4       28.00       25.33      4.91 o
  10   0   4        9.64        3.95      1.25 o
 -13   1   4      137.31      166.43      9.27 o
 -12   1   4      415.55      386.30     12.87 o
 -11   1   4       10.96        7.99      0.76 o
 -10   1   4        8.01       10.45      2.40 o
  -9   1   4        1.01        0.15      0.64 o
  -8   1   4        9.21        5.25      0.31 o
  -7   1   4       53.92       65.26      2.00 o
  -6   1   4       77.10       78.46      1.05 o
  -5   1   4      258.81      254.54      3.31 o
  -4   1   4      561.04      570.56      6.95 o
  -3   1   4      129.55      132.70      1.63 o
  -2   1   4       64.75       56.72      2.81 o
  -1   1   4      121.20      147.17      1.77 o
   0   1   4       42.27       65.68      2.46 o
   1   1   4      357.68      352.41      4.52 o
   2   1   4      113.47       78.20      6.09 o
   3   1   4        9.39       12.08      1.90 o
   4   1   4      913.90      851.41     12.65 o
   5   1   4      208.31      200.53      4.17 o
   6   1   4      104.11       96.76      1.85 o
   7   1   4       17.23       20.09      1.34 o
   8   1   4      170.88      153.90      4.56 o
   9   1   4      181.39      199.24     14.72 o
 -13   2   4       57.02       55.60      4.17 o
 -12   2   4       80.81       71.20      2.96 o
 -11   2   4      445.23      445.19     11.11 o
 -10   2   4        3.83        6.78      0.73 o
  -9   2   4       26.60       30.01      1.93 o
  -8   2   4      113.54      102.25      2.25 o
  -7   2   4      596.65      614.22     16.76 o
  -6   2   4       45.57       47.65      0.92 o
  -5   2   4      199.86      219.53      3.11 o
  -4   2   4      141.83      137.44      2.16 o
  -3   2   4     1168.68     1190.45     14.27 o
  -2   2   4      350.15      348.27      4.22 o
  -1   2   4       21.00        9.76      0.41 o
   0   2   4       60.80       55.77      0.97 o
   1   2   4      359.17      339.19      4.44 o
   2   2   4        8.22        9.17      0.53 o
   3   2   4      159.59      165.92      3.20 o
   4   2   4      114.17      110.85      4.51 o
   5   2   4        2.06        2.13      0.31 o
   6   2   4       11.18       10.13      0.84 o
   7   2   4        3.87        5.43      1.45 o
   9   2   4      107.83      106.33      4.50 o
 -13   3   4        8.79       11.24      1.07 o
 -12   3   4      118.71      138.65      5.08 o
 -11   3   4       13.55       14.62      1.16 o
 -10   3   4        0.87        1.05      0.57 o
  -9   3   4       65.69       53.05      1.39 o
  -8   3   4       51.62       48.20      1.11 o
  -7   3   4        0.81        0.87      0.28 o
  -6   3   4        0.03        0.22      1.21 o
  -5   3   4      887.98      897.11     28.73 o
  -4   3   4      681.59      661.04      8.28 o
  -3   3   4       93.25       84.93      4.69 o
  -2   3   4        0.07        5.10      0.33 o
  -1   3   4      395.38      440.56      5.31 o
   0   3   4     1264.24     1299.95     15.73 o
   1   3   4      145.06      160.95      3.08 o
   2   3   4     1404.43     1406.79     32.35 o
   3   3   4      846.84      827.84     26.19 o
   4   3   4      265.42      251.69      4.74 o
   5   3   4        5.41        2.98      0.66 o
   6   3   4        1.00        2.62      2.01 o
   7   3   4       76.88       80.16      5.49 o
   8   3   4       84.26      106.94      7.93 o
 -13   4   4       70.21       66.18      2.99 o
 -12   4   4       73.25       55.48      2.73 o
 -11   4   4       61.77       60.58      2.24 o
 -10   4   4        3.77        5.05      0.77 o
  -9   4   4        1.13        1.00      0.54 o
  -8   4   4      152.87      159.68     12.83 o
  -7   4   4       55.16       55.27      4.73 o
  -6   4   4      875.78      842.67     19.81 o
  -5   4   4      227.90      208.10      3.91 o
  -4   4   4      236.64      222.70     17.55 o
  -3   4   4      466.92      431.36     12.52 o
  -2   4   4        4.31       14.45      1.18 o
  -1   4   4      541.87      516.31      9.80 o
   0   4   4       79.35       82.36      3.34 o
   1   4   4      448.19      465.86     23.05 o
   2   4   4      131.88      139.49      9.65 o
   3   4   4      709.84      743.92     22.32 o
   4   4   4      129.88      138.33      6.52 o
   5   4   4      165.16      182.52      7.71 o
   6   4   4      133.18      139.32      3.52 o
   7   4   4        0.15        0.71      3.95 o
 -12   5   4       16.34       13.14      1.33 o
 -11   5   4      154.46      150.36      4.89 o
 -10   5   4        0.57        1.07      1.21 o
  -9   5   4       58.36       68.36      2.08 o
  -8   5   4        7.16       10.03      0.85 o
  -7   5   4     1443.58     1366.72     37.37 o
  -6   5   4      559.50      561.15     11.76 o
  -5   5   4     2883.17     2823.98     96.01 o
  -4   5   4      498.00      520.37     12.23 o
  -2   5   4       57.98       70.69      1.93 o
  -1   5   4       65.66       72.95      2.47 o
   0   5   4       15.47       15.41      1.50 o
   1   5   4      155.61      160.36      3.14 o
   2   5   4      281.59      298.35      6.12 o
   3   5   4       69.66       67.06      2.03 o
   4   5   4       48.75       42.73      4.21 o
   5   5   4        0.02        0.19      2.03 o
   6   5   4       24.46       20.32      1.42 o
   7   5   4       22.64       19.29      6.09 o
 -12   6   4        3.19        1.59      1.27 o
 -11   6   4        2.63       -0.13      0.90 o
 -10   6   4       87.27       85.75      6.58 o
  -9   6   4        1.31        3.84      0.84 o
  -8   6   4       55.72       57.38      5.15 o
  -7   6   4        6.54        9.63      4.57 o
  -6   6   4      111.94      113.07      4.40 o
  -5   6   4       52.89       55.21      2.43 o
  -4   6   4        0.07        0.50      1.33 o
  -3   6   4      111.91      121.82      4.59 o
  -2   6   4        7.10        1.34      1.65 o
  -1   6   4        0.46        0.27      1.18 o
   0   6   4       25.18       24.27      0.83 o
   1   6   4       56.16       51.42      1.37 o
   2   6   4       56.87       48.41      2.28 o
   3   6   4       14.35       14.51      3.26 o
   4   6   4        6.12        3.38      1.34 o
   5   6   4        1.17        4.61      0.95 o
   6   6   4      125.55      137.69      5.28 o
 -11   7   4        2.88        6.61      1.06 o
 -10   7   4       24.87       26.60      1.98 o
  -9   7   4       14.79       25.12      1.64 o
  -8   7   4      177.72      176.54     13.02 o
  -7   7   4      256.84      245.22      7.07 o
  -6   7   4      115.87      121.43     10.75 o
  -5   7   4      114.87      126.13      8.26 o
  -4   7   4      243.57      246.91     13.05 o
  -3   7   4        0.94       -1.21      3.51 o
  -2   7   4      489.54      492.79     10.02 o
  -1   7   4      194.28      163.16      3.46 o
   0   7   4       45.01       48.05      8.36 o
   1   7   4       64.14       57.32      1.99 o
   2   7   4       81.85       81.04      5.35 o
   3   7   4       15.01       18.58      1.66 o
   4   7   4       15.96       14.31      1.48 o
 -11   8   4        7.34        8.21      1.33 o
 -10   8   4      434.55      493.50     16.42 o
  -9   8   4       14.91       14.55      3.73 o
  -8   8   4        1.58        1.02      1.72 o
  -7   8   4       48.44       58.01      3.94 o
  -6   8   4      185.72      187.01     14.74 o
  -5   8   4      179.83      206.11      9.63 o
  -4   8   4       32.13       29.29      3.73 o
  -3   8   4       29.95       27.93      3.27 o
  -2   8   4       68.29       54.19      3.48 o
  -1   8   4      176.15      169.34      7.31 o
   0   8   4      166.25      158.37      4.12 o
   1   8   4       43.94       43.60      5.64 o
   2   8   4       92.49      100.80      3.41 o
   3   8   4        4.79        3.64      0.83 o
  -9   9   4      335.45      319.98     15.71 o
  -8   9   4       61.53       63.70      5.99 o
  -7   9   4       17.99       15.75      1.45 o
  -6   9   4       29.18       26.00      3.19 o
  -5   9   4       24.06       28.86      2.30 o
  -4   9   4        1.30        2.45      2.19 o
  -3   9   4        0.23       -1.64      1.09 o
  -2   9   4       56.64       58.22      3.78 o
  -1   9   4      232.88      241.53      6.88 o
   0   9   4        0.56        1.34      0.89 o
   1   9   4        5.09        5.28      0.94 o
  -7  10   4       12.76       12.91      1.64 o
  -6  10   4       89.05       95.99      7.06 o
  -5  10   4        8.70        8.63      1.41 o
  -4  10   4       46.88       39.30      2.43 o
  -3  10   4       30.94       35.34      2.61 o
  -2  10   4       78.44       74.06      5.62 o
  -2 -13   5       15.33       22.94      1.76 o
  -1 -13   5      160.94      156.29      6.39 o
   0 -13   5        2.56        0.25      0.83 o
   1 -13   5       11.10        8.21      1.28 o
   2 -13   5       15.58       12.44      2.99 o
   3 -13   5        1.22        2.25      1.01 o
   4 -13   5       20.17       26.77      1.97 o
   5 -13   5       96.34       79.39      3.82 o
   6 -13   5        8.48        9.69      1.78 o
  -4 -12   5       53.09       51.42      2.26 o
  -3 -12   5       34.54       35.95      1.61 o
  -2 -12   5       65.20       54.18      2.47 o
  -1 -12   5      172.85      175.38      5.12 o
   0 -12   5       35.86       37.31      1.57 o
   1 -12   5        0.57        0.82      1.87 o
   3 -12   5       19.45       11.92      1.37 o
   4 -12   5      279.84      305.83      8.29 o
   5 -12   5       36.20       33.62      2.24 o
   6 -12   5        9.00       10.43      1.41 o
   7 -12   5       37.67       50.46      2.95 o
  -6 -11   5        1.92        6.56      1.13 o
  -5 -11   5       14.88       11.65      3.50 o
  -4 -11   5       15.45       11.94      2.22 o
  -3 -11   5       30.30       31.01      2.11 o
  -2 -11   5      299.97      299.28      5.86 o
  -1 -11   5        5.08        3.37      2.01 o
   0 -11   5       22.30       18.71      4.44 o
   1 -11   5      207.11      217.87      6.36 o
   2 -11   5      185.07      171.19      7.41 o
   3 -11   5        2.21        0.51      1.07 o
   4 -11   5      187.04      182.69      5.57 o
   5 -11   5       98.01       87.55      6.58 o
   6 -11   5       62.40       52.82      1.93 o
   7 -11   5      179.76      201.98      6.25 o
   8 -11   5       22.57       22.90      2.02 o
  -7 -10   5        9.32        8.45      1.14 o
  -6 -10   5       41.36       47.95      3.43 o
  -5 -10   5       41.62       36.52      4.63 o
  -4 -10   5       53.79       57.51      2.34 o
  -3 -10   5       79.34       74.69      1.85 o
  -2 -10   5      505.66      524.90     13.11 o
  -1 -10   5      830.92      849.88     30.59 o
   0 -10   5       14.95       15.52      1.33 o
   1 -10   5      212.16      203.75      5.48 o
   2 -10   5       59.46       51.04      7.64 o
   3 -10   5       81.35       98.34      3.30 o
   4 -10   5       15.36       12.25      2.57 o
   5 -10   5      330.65      322.26      8.61 o
   6 -10   5       75.46       79.66      5.26 o
   7 -10   5      177.17      174.56      4.43 o
   8 -10   5       80.90       78.73      2.83 o
   9 -10   5       12.71        8.67      1.26 o
  -8  -9   5        9.52       12.61      1.37 o
  -7  -9   5       22.17       21.75      1.59 o
  -6  -9   5       31.43       26.83      2.30 o
  -5  -9   5      205.37      199.85      6.83 o
  -4  -9   5        1.61        0.67      0.38 o
  -3  -9   5      111.00      111.01      2.35 o
  -2  -9   5      681.94      680.09     10.10 o
  -1  -9   5       50.76       45.27      1.03 o
   0  -9   5      114.75      114.11      2.35 o
   1  -9   5      303.29      305.72     14.64 o
   2  -9   5        1.99        0.87      3.51 o
   3  -9   5      631.77      625.98     30.78 o
   4  -9   5      124.39      125.29      7.71 o
   5  -9   5       52.78       56.49      4.47 o
   6  -9   5       73.17       74.11      5.51 o
   7  -9   5        8.01        6.53      3.01 o
   8  -9   5        0.02        1.08      0.89 o
   9  -9   5       30.82       31.98      1.90 o
  10  -9   5        6.71        6.52      1.22 o
  -9  -8   5      142.86      138.28      5.82 o
  -8  -8   5        0.17        0.03      0.53 o
  -7  -8   5       85.38       76.17      2.75 o
  -6  -8   5       35.48       40.86      4.43 o
  -5  -8   5        0.71        0.42      0.24 o
  -4  -8   5       58.17       67.01      1.84 o
  -3  -8   5      139.60      137.24      3.36 o
  -2  -8   5       64.65       62.34      4.85 o
  -1  -8   5     1223.84     1211.26     15.82 o
   0  -8   5       31.15       42.21      3.07 o
   1  -8   5       18.58       21.73      1.68 o
   2  -8   5      331.34      338.04      6.83 o
   3  -8   5      192.72      196.71      5.29 o
   4  -8   5      165.68      158.34      3.20 o
   5  -8   5      132.84      149.22      3.43 o
   6  -8   5      600.84      625.51     21.56 o
   7  -8   5      216.84      233.07      4.51 o
   8  -8   5        9.41        9.43      2.47 o
   9  -8   5       63.12       70.39      5.78 o
  10  -8   5        5.37       11.24      3.49 o
 -10  -7   5       73.14       64.37      3.07 o
  -9  -7   5       33.00       44.75      2.45 o
  -8  -7   5       86.33       74.02      4.68 o
  -7  -7   5        5.96        6.88      1.18 o
  -6  -7   5      570.60      519.31      7.07 o
  -5  -7   5      713.81      664.31     22.02 o
  -4  -7   5       87.86       84.91      1.34 o
  -3  -7   5      141.57      148.16      3.20 o
  -2  -7   5      170.80      169.20      3.93 o
  -1  -7   5      273.60      281.01      6.18 o
   0  -7   5        6.89       12.11      0.73 o
   1  -7   5      287.22      323.18     14.08 o
   2  -7   5       14.76       19.65      1.08 o
   3  -7   5      230.75      269.10      5.57 o
   4  -7   5       89.35       84.25      1.79 o
   5  -7   5      822.23      859.65     41.96 o
   6  -7   5       56.01       58.81      3.23 o
   7  -7   5       27.08       26.55      4.09 o
   8  -7   5       22.44       20.59      0.88 o
   9  -7   5      140.64      149.70      5.01 o
  10  -7   5       29.60       30.07      6.14 o
 -10  -6   5       85.93       93.16      4.01 o
  -9  -6   5       12.20        9.94      1.26 o
  -8  -6   5        1.15       -0.96      0.64 o
  -7  -6   5       68.08       75.17      9.26 o
  -6  -6   5       56.87       58.89      3.17 o
  -5  -6   5     1351.11     1379.81     17.61 o
  -4  -6   5      119.01      107.71      1.62 o
  -3  -6   5     1355.24     1364.93     15.22 o
  -2  -6   5      369.23      344.44      4.60 o
  -1  -6   5      457.66      501.82     11.43 o
   0  -6   5        6.79        9.59      0.90 o
   1  -6   5      158.89      170.99      2.81 o
   2  -6   5       52.67       62.69      3.28 o
   3  -6   5      236.62      237.70      4.11 o
   4  -6   5      372.22      359.32     12.06 o
   5  -6   5       13.72       10.71      1.68 o
   6  -6   5      432.18      423.01      7.39 o
   7  -6   5       37.77       43.03      6.50 o
   8  -6   5        0.95        1.52      0.49 o
   9  -6   5      349.91      358.36     10.59 o
  10  -6   5      109.43      110.63      4.75 o
 -11  -5   5       54.70       54.89      2.96 o
 -10  -5   5       82.91       86.35      3.12 o
  -9  -5   5       42.48       35.18      1.80 o
  -8  -5   5       35.76       43.90      2.01 o
  -7  -5   5       13.21       10.14      1.27 o
  -6  -5   5       51.23       46.68      1.83 o
  -5  -5   5      229.80      244.49      3.46 o
  -4  -5   5     2139.97     2106.84     26.98 o
  -3  -5   5     1341.83     1460.10     17.27 o
  -2  -5   5       36.35       33.45      1.34 o
  -1  -5   5       95.44      104.12      1.48 o
   0  -5   5     1875.39     1880.15     22.08 o
   1  -5   5       45.06       33.54      1.69 o
   2  -5   5      213.17      227.36      3.20 o
   3  -5   5        3.19        1.12      0.38 o
   4  -5   5        9.47        8.13      0.43 o
   5  -5   5      142.55      144.35      6.19 o
   6  -5   5      343.55      337.79      9.43 o
   7  -5   5      116.28      121.62      3.06 o
   8  -5   5      305.87      307.45     13.27 o
   9  -5   5       26.00       17.64      2.12 o
  10  -5   5       89.39       89.63     13.18 o
 -12  -4   5       23.66       26.84      1.99 o
 -11  -4   5        0.40       -0.19      1.03 o
 -10  -4   5      209.90      206.26      4.82 o
  -9  -4   5       32.12       35.09      1.70 o
  -8  -4   5      707.19      665.72     15.65 o
  -7  -4   5      209.43      207.41      4.63 o
  -6  -4   5       37.04       36.08      3.04 o
  -5  -4   5      149.56      114.87      3.27 o
  -4  -4   5     3228.14     3379.94     48.83 o
  -3  -4   5      117.00       99.36      2.97 o
  -2  -4   5       22.22       28.21      0.53 o
  -1  -4   5       11.35        4.86      0.22 o
   0  -4   5      744.69      778.15     11.34 o
   1  -4   5      702.28      787.18     11.40 o
   2  -4   5      206.40      225.70      5.98 o
   3  -4   5      241.60      243.52      4.11 o
   4  -4   5      268.70      234.13      6.09 o
   5  -4   5      371.45      382.24      6.73 o
   6  -4   5       57.23       58.75      1.58 o
   7  -4   5       20.95       27.34      1.86 o
   8  -4   5        3.38        5.62      1.33 o
   9  -4   5      156.58      156.28      4.06 o
  10  -4   5      177.42      172.35      6.23 o
 -12  -3   5        0.03        1.71      1.47 o
 -11  -3   5        0.09        0.57      1.02 o
 -10  -3   5       17.27       23.02      1.07 o
  -9  -3   5        4.24        7.28      0.78 o
  -8  -3   5        0.30        0.19      0.39 o
  -7  -3   5      654.91      671.95     13.93 o
  -6  -3   5      297.00      306.85     11.52 o
  -5  -3   5       19.06       14.95      0.85 o
  -4  -3   5      315.67      366.45      4.33 o
  -3  -3   5      411.79      478.33      4.86 o
  -2  -3   5      167.55      185.59      6.77 o
  -1  -3   5     1331.69     1454.24     17.08 o
   0  -3   5      352.45      335.82      4.55 o
   1  -3   5     6542.20     6518.08     98.63 o
   2  -3   5      585.09      600.83      8.80 o
   3  -3   5      533.95      551.99      7.29 o
   4  -3   5      666.32      650.61      8.29 o
   5  -3   5        5.24        5.06      1.09 o
   6  -3   5       22.52       25.28      1.78 o
   7  -3   5      108.22       99.06      4.39 o
   8  -3   5      113.96      121.91      3.37 o
   9  -3   5       41.17       44.31      1.71 o
  10  -3   5       14.98       18.72      2.35 o
 -12  -2   5        2.94        7.32      1.77 o
 -11  -2   5       14.30       13.90      1.31 o
 -10  -2   5       33.82       30.43      1.23 o
  -9  -2   5      155.72      164.79      4.22 o
  -8  -2   5       75.44       69.87      2.06 o
  -7  -2   5      235.60      215.98      4.56 o
  -6  -2   5       33.49       32.19      0.94 o
  -5  -2   5     1595.80     1581.27     21.59 o
  -4  -2   5      276.37      267.39      3.38 o
  -3  -2   5       79.78       67.05      1.11 o
  -2  -2   5        5.66       14.43      0.28 o
  -1  -2   5      439.36      417.52      5.06 o
   0  -2   5      476.59      446.54      4.85 o
   1  -2   5       23.43       20.72      0.59 o
   2  -2   5      701.20      679.95      8.29 o
   3  -2   5      334.73      357.46      4.28 o
   4  -2   5        5.05        8.25      1.47 o
   5  -2   5      194.75      173.90      2.16 o
   6  -2   5      121.61       95.55      4.35 o
   7  -2   5      521.69      423.90     16.76 o
   8  -2   5        4.16        3.20      1.81 o
   9  -2   5      130.19      142.67      7.02 o
  10  -2   5       21.72       19.03      1.54 o
 -13  -1   5       89.68       99.10      6.04 o
 -12  -1   5        4.28        4.86      1.58 o
 -11  -1   5      128.03      119.79      5.59 o
 -10  -1   5      219.53      196.96      9.03 o
  -9  -1   5      379.49      382.74     10.73 o
  -8  -1   5      641.24      679.43     10.82 o
  -7  -1   5      911.51      912.57     10.99 o
  -6  -1   5      431.94      446.54      6.06 o
  -5  -1   5      272.82      299.81      3.76 o
  -4  -1   5       61.09       65.53      0.87 o
  -3  -1   5       71.65       85.33      2.36 o
  -2  -1   5      172.11      164.20      5.31 o
  -1  -1   5       48.65       52.62      0.77 o
   0  -1   5      176.79      189.37      2.16 o
   1  -1   5      597.59      590.38      9.50 o
   2  -1   5        2.66        7.05      0.49 o
   3  -1   5      109.35      129.87      2.06 o
   4  -1   5       78.75       73.54      2.87 o
   5  -1   5      130.21      124.66      2.05 o
   6  -1   5      176.25      176.73      3.21 o
   7  -1   5      251.37      221.85      5.80 o
   8  -1   5      309.99      321.10      7.07 o
   9  -1   5       13.97       18.15      1.27 o
  10  -1   5      120.12      136.64      5.47 o
 -13   0   5       15.31       15.93      2.42 o
 -12   0   5      250.04      273.08     13.19 o
 -11   0   5        0.05        1.98      1.46 o
 -10   0   5      172.36      149.19      4.29 o
  -9   0   5        5.34        6.57      0.27 o
  -8   0   5      397.21      411.92      5.75 o
  -7   0   5       80.73       77.53      1.41 o
  -6   0   5      176.87      179.14      2.78 o
  -5   0   5       11.10        9.07      1.18 o
  -4   0   5      610.51      625.80      7.20 o
  -3   0   5       20.33       26.40      1.11 o
  -2   0   5     2954.68     2944.32     30.45 o
  -1   0   5      213.23      228.64      3.01 o
   0   0   5      858.16      829.88      8.90 o
   1   0   5      505.72      508.66      9.55 o
   2   0   5      129.09      100.92      1.61 o
   3   0   5        1.51        0.74      0.23 o
   4   0   5       88.98       87.29      1.51 o
   5   0   5        2.12        3.15      1.08 o
   6   0   5       85.71       79.95      3.03 o
   7   0   5        0.38        3.63      0.72 o
   8   0   5        8.92        8.89      0.83 o
   9   0   5       49.05       52.22      6.03 o
 -13   1   5       85.14       75.86      5.01 o
 -12   1   5       17.09       22.26      2.86 o
 -11   1   5       80.17       89.80      2.87 o
 -10   1   5       41.05       47.47      1.87 o
  -9   1   5       43.35       40.32      5.33 o
  -8   1   5      219.68      220.82      4.09 o
  -7   1   5        1.03        1.81      0.23 o
  -6   1   5        1.11        1.43      0.48 o
  -5   1   5      145.62      139.64      4.24 o
  -4   1   5      290.71      294.81      5.50 o
  -3   1   5      483.41      618.12      7.15 o
  -2   1   5       40.61       55.86      2.04 o
  -1   1   5      513.99      513.35      5.72 o
   0   1   5      104.49      101.08      1.41 o
   1   1   5      397.49      453.42      5.62 o
   2   1   5        3.51        3.42      0.46 o
   3   1   5      280.19      263.92      4.11 o
   4   1   5        2.00        1.07      1.34 o
   5   1   5      352.58      326.83     19.48 o
   6   1   5       34.55       39.72      1.43 o
   7   1   5      103.22      107.05      2.84 o
   8   1   5       22.76       25.12      2.99 o
   9   1   5       96.42      103.51     18.04 o
 -13   2   5       14.22       16.70      2.35 o
 -12   2   5       66.65       67.48      3.01 o
 -11   2   5      316.67      355.86      9.34 o
 -10   2   5        0.44        1.05      0.40 o
  -9   2   5        0.29        0.65      0.39 o
  -8   2   5      123.29      125.72      3.79 o
  -7   2   5      393.33      385.28     12.32 o
  -6   2   5      121.16      110.09      2.87 o
  -5   2   5        5.66        6.26      0.57 o
  -4   2   5        1.04        1.94      0.29 o
  -3   2   5      360.52      430.14      5.47 o
  -2   2   5      289.13      388.20      4.72 o
  -1   2   5        8.52        8.77      1.08 o
   0   2   5       29.58       19.90      1.92 o
   1   2   5     1780.59     1747.61     41.14 o
   2   2   5     1261.13     1223.67     22.42 o
   3   2   5      858.46      876.41     16.52 o
   4   2   5      141.27      153.20      5.21 o
   5   2   5      148.58      149.44      3.65 o
   6   2   5        3.31        1.28      0.63 o
   7   2   5        6.05       12.48      1.48 o
   8   2   5        3.78       -0.36      2.07 o
 -13   3   5       70.78       59.60      4.31 o
 -12   3   5      125.61      101.66      4.03 o
 -11   3   5        0.76        0.83      0.83 o
 -10   3   5       10.06       15.93      1.27 o
  -9   3   5       15.76       21.05      2.00 o
  -8   3   5       66.17       70.33      3.94 o
  -7   3   5       29.08       34.64      1.18 o
  -6   3   5       23.11       24.65      0.77 o
  -5   3   5       15.17       11.40      0.65 o
  -4   3   5     2033.67     2031.56     26.63 o
  -3   3   5      803.73      817.17     10.89 o
  -2   3   5      637.79      692.43      9.40 o
  -1   3   5      633.86      606.22      9.86 o
   0   3   5        1.10        1.64      0.86 o
   1   3   5      349.46      350.54      7.02 o
   2   3   5       96.36       99.25      3.47 o
   3   3   5     2865.72     2925.04     52.87 o
   4   3   5     1369.03     1348.75     25.38 o
   5   3   5       92.61       91.45      6.02 o
   6   3   5       28.61       36.76      5.98 o
   7   3   5       29.67       22.96      5.99 o
 -13   4   5        5.30        4.02      0.76 o
 -12   4   5       18.53       21.52      1.56 o
 -11   4   5       14.18       16.45      1.36 o
 -10   4   5       15.02       13.59      1.17 o
  -9   4   5       20.41       20.76      1.17 o
  -8   4   5      483.28      480.82      8.47 o
  -7   4   5      795.75      744.56     13.35 o
  -6   4   5        4.26        7.95      1.69 o
  -5   4   5        4.33        3.80      1.91 o
  -4   4   5      897.76      955.41     19.81 o
  -3   4   5       75.88       80.99      3.85 o
  -2   4   5      104.39      107.18      2.17 o
  -1   4   5      249.89      271.94      4.60 o
   0   4   5      153.47      140.03      3.25 o
   1   4   5      112.55      105.95      6.81 o
   2   4   5      304.42      296.23      6.19 o
   3   4   5      417.31      409.84      8.60 o
   4   4   5       65.83       65.04      2.02 o
   5   4   5       17.61       18.15      3.76 o
   6   4   5        2.59        1.02      1.89 o
   7   4   5        1.97        1.74      0.80 o
 -12   5   5       48.65       45.08      2.25 o
 -11   5   5        7.96        3.20      0.89 o
 -10   5   5       49.14       58.78      3.65 o
  -9   5   5        3.44        1.50      0.67 o
  -8   5   5       52.00       42.57      2.20 o
  -7   5   5      194.43      178.28      5.05 o
  -6   5   5     1221.66     1219.99     28.19 o
  -5   5   5     1232.90     1364.37     30.85 o
  -4   5   5        1.43        1.51      1.24 o
  -3   5   5      649.15      648.68     12.64 o
  -2   5   5      541.00      498.14      8.43 o
  -1   5   5      280.14      269.00      4.84 o
   0   5   5        6.22        5.73      1.66 o
   1   5   5       21.68       26.70      1.59 o
   2   5   5       79.69       74.90      7.54 o
   3   5   5        6.07        4.05      0.74 o
   4   5   5        9.22        9.16      4.30 o
   5   5   5      100.78      108.00      4.98 o
   6   5   5        5.47        8.48      2.39 o
 -12   6   5        5.94        0.77      1.10 o
 -11   6   5       52.41       64.62      3.08 o
 -10   6   5       26.71       26.06      1.31 o
  -9   6   5      266.96      258.87     12.23 o
  -8   6   5      182.65      195.61      5.68 o
  -7   6   5        3.67        4.38      3.33 o
  -6   6   5      123.86      116.63      8.64 o
  -5   6   5       15.64       15.77      2.85 o
  -4   6   5      254.39      278.37      8.57 o
  -3   6   5        1.68        0.38      2.45 o
  -2   6   5      312.83      290.70      6.85 o
  -1   6   5      323.02      296.41      6.18 o
   0   6   5       26.77       35.89      3.20 o
   1   6   5       27.18       28.25      1.37 o
   2   6   5      168.99      182.30      6.00 o
   3   6   5       74.47       83.19     11.06 o
   4   6   5       58.69       60.16      2.87 o
   5   6   5        0.85        0.77      1.67 o
 -11   7   5       33.63       20.20      1.58 o
 -10   7   5      431.55      443.19     23.72 o
  -9   7   5        7.30        8.11      4.07 o
  -8   7   5      144.65      145.41      4.77 o
  -7   7   5      135.17      158.30      5.43 o
  -6   7   5      266.79      272.01      7.91 o
  -5   7   5      108.52      100.86      3.57 o
  -4   7   5       49.18       55.61      2.57 o
  -3   7   5        0.03       -1.27      1.08 o
  -1   7   5      140.26      127.74      9.06 o
   0   7   5       22.90       20.35      1.25 o
   1   7   5       26.98       21.50      1.30 o
   2   7   5      170.62      179.84      7.33 o
   3   7   5        2.44        2.12      1.28 o
 -10   8   5        0.05        2.09      1.08 o
  -9   8   5       80.20       70.87      3.42 o
  -8   8   5       16.37       14.03      5.85 o
  -7   8   5       58.12       58.10      4.62 o
  -6   8   5       47.46       40.70      2.91 o
  -5   8   5       15.39       15.20      1.41 o
  -4   8   5       18.91       18.32      4.82 o
  -3   8   5       59.91       51.89      2.56 o
  -2   8   5       15.11       14.83      1.27 o
  -1   8   5        4.70       11.67      5.28 o
   0   8   5       27.44       27.08      1.47 o
   1   8   5        9.99        9.10      1.92 o
   2   8   5        2.77        7.61      2.77 o
  -8   9   5       37.85       29.67      2.83 o
  -7   9   5       77.65       71.62     11.70 o
  -6   9   5       39.71       44.69      2.68 o
  -5   9   5        0.12       -1.67      1.21 o
  -4   9   5        6.40        7.54      2.06 o
  -3   9   5      167.42      170.48      6.93 o
  -2   9   5        0.11       -2.98      1.99 o
  -1   9   5        0.07       -0.09      0.83 o
  -2 -13   6       32.24       30.23      1.51 o
  -1 -13   6       48.52       43.38      2.31 o
   0 -13   6        0.95       -0.89      0.76 o
   1 -13   6        8.02        9.14      1.43 o
   2 -13   6        8.69        8.29      3.92 o
   3 -13   6       51.38       49.44      6.45 o
   4 -13   6      102.52       89.48      4.16 o
   5 -13   6       11.99       10.05      3.13 o
  -4 -12   6        0.72        2.39      1.85 o
  -3 -12   6        3.04        5.90      0.75 o
  -2 -12   6       41.75       43.79      1.74 o
  -1 -12   6       36.29       37.55      1.76 o
   0 -12   6       29.89       31.63      1.43 o
   1 -12   6       11.73       19.50      3.15 o
   2 -12   6      149.52      135.58      9.98 o
   3 -12   6      215.69      211.55      8.94 o
   4 -12   6      119.25      116.43      4.62 o
   5 -12   6      112.28      112.17      4.90 o
   6 -12   6       29.51       38.19      2.50 o
   7 -12   6      195.51      215.44      8.62 o
  -6 -11   6      158.64      142.45      5.65 o
  -5 -11   6        3.56        2.11      1.34 o
  -4 -11   6       46.90       44.22      3.23 o
  -3 -11   6       67.57       66.43      4.51 o
  -2 -11   6       35.41       34.87      5.00 o
  -1 -11   6      578.35      595.84     12.40 o
   0 -11   6       43.65       45.14      6.85 o
   1 -11   6        0.15        2.59      0.85 o
   2 -11   6      375.81      403.77     10.44 o
   3 -11   6       21.91       24.75      5.82 o
   4 -11   6      252.88      251.17      7.42 o
   5 -11   6       19.75       18.68      3.29 o
   6 -11   6        0.45       -0.10      0.83 o
   7 -11   6       64.69       56.15      2.37 o
   8 -11   6      107.54      144.29      6.10 o
  -7 -10   6        1.43        4.25      3.54 o
  -6 -10   6        7.97        7.14      0.67 o
  -5 -10   6       40.05       43.57      2.56 o
  -4 -10   6        0.84        1.73      0.66 o
  -3 -10   6        0.53        0.58      1.18 o
  -2 -10   6      116.60      121.39      3.17 o
  -1 -10   6       93.15       85.58      8.07 o
   0 -10   6      128.45      130.43      3.87 o
   1 -10   6       17.26       15.77      1.76 o
   2 -10   6      215.46      190.83     12.23 o
   3 -10   6      253.40      268.03     13.21 o
   4 -10   6      144.38      151.17      6.96 o
   5 -10   6      305.53      322.08      6.89 o
   6 -10   6       46.29       45.82      2.08 o
   7 -10   6       19.72       15.88      1.18 o
   8 -10   6        6.98       13.02      1.55 o
   9 -10   6       42.03       48.79      2.71 o
  -8  -9   6       20.38       25.25      1.68 o
  -7  -9   6      111.86       98.65      6.80 o
  -6  -9   6        1.36       -0.65      0.80 o
  -5  -9   6      206.05      201.54      4.53 o
  -4  -9   6       87.63       80.60      2.08 o
  -3  -9   6       15.67       16.94      2.26 o
  -2  -9   6      103.52       99.75      1.76 o
  -1  -9   6      452.64      432.69      8.60 o
   0  -9   6      142.73      121.12      2.99 o
   1  -9   6        1.50        0.50      0.30 o
   2  -9   6       44.72       37.34      2.03 o
   3  -9   6       79.89       76.99      2.14 o
   4  -9   6      246.49      259.80      5.38 o
   5  -9   6      610.88      593.33     22.98 o
   6  -9   6      169.19      173.60      3.28 o
   7  -9   6        0.94        0.82      0.47 o
   8  -9   6       13.26       13.99      1.66 o
   9  -9   6        0.41       -0.37      0.88 o
  -9  -8   6       32.90       33.31      2.03 o
  -8  -8   6       14.58       13.69      1.25 o
  -7  -8   6      263.35      266.77      9.52 o
  -6  -8   6      227.26      230.06      5.02 o
  -5  -8   6       72.10       73.76      1.71 o
  -4  -8   6      475.27      507.44      7.61 o
  -3  -8   6      279.14      275.10      3.69 o
  -2  -8   6      256.28      250.33      6.60 o
  -1  -8   6       20.11       12.72      2.72 o
   0  -8   6        3.41        4.01      0.36 o
   1  -8   6      128.20      118.31     12.58 o
   2  -8   6       43.17       40.60      1.37 o
   3  -8   6      309.46      298.38      7.04 o
   4  -8   6      317.31      316.40      5.48 o
   5  -8   6      340.60      326.82      5.82 o
   6  -8   6       45.19       41.65      3.30 o
   7  -8   6        1.92       -0.05      1.18 o
   8  -8   6      173.21      165.81      9.27 o
   9  -8   6        5.37        9.85      3.26 o
  10  -8   6      244.04      227.39      9.39 o
 -10  -7   6        6.91        7.41      1.13 o
  -9  -7   6       49.53       40.18      2.22 o
  -8  -7   6       27.06       28.93      4.43 o
  -7  -7   6        0.02        0.91      2.73 o
  -6  -7   6      131.86      130.50      2.15 o
  -5  -7   6      108.74       99.60      3.09 o
  -4  -7   6      356.29      386.97      4.96 o
  -3  -7   6      440.81      424.80      5.53 o
  -2  -7   6      158.04      142.92      2.96 o
  -1  -7   6        0.31        1.66      0.30 o
   0  -7   6      928.88      932.59     31.47 o
   1  -7   6       43.61       42.15      4.16 o
   2  -7   6       24.72       27.62      1.99 o
   3  -7   6       11.59        9.34      0.47 o
   4  -7   6      901.25      875.89     18.29 o
   5  -7   6       81.59       70.60      1.86 o
   6  -7   6      156.84      138.89      3.27 o
   7  -7   6      121.38      118.85      3.29 o
   8  -7   6        0.07        4.41      1.98 o
   9  -7   6        0.11        2.35      1.90 o
  10  -7   6        0.20        7.71      3.05 o
 -11  -6   6       71.16       92.08      4.14 o
 -10  -6   6        2.17        1.84      1.21 o
  -9  -6   6        9.49       14.08      1.38 o
  -8  -6   6      218.48      213.89      6.25 o
  -7  -6   6       15.56       11.82      1.08 o
  -6  -6   6     1371.92     1540.71     58.63 o
  -5  -6   6       60.94       45.67      0.76 o
  -4  -6   6       18.21       16.36      0.64 o
  -3  -6   6       24.84       19.45      0.44 o
  -2  -6   6     1591.87     1553.74     17.35 o
  -1  -6   6      184.00      156.25      3.29 o
   0  -6   6      164.39      139.49      4.26 o
   1  -6   6     1327.50     1306.59     18.71 o
   2  -6   6       21.42       28.29      2.50 o
   3  -6   6        2.62        0.53      3.75 o
   4  -6   6     1251.83     1287.69     27.69 o
   5  -6   6      333.79      332.65      6.82 o
   6  -6   6       53.82       57.88      2.06 o
   7  -6   6        0.36        1.45      1.87 o
   8  -6   6       45.63       48.84      2.48 o
   9  -6   6      200.64      212.16      6.28 o
  10  -6   6        0.03       -0.94      0.81 o
 -11  -5   6        3.21        2.92      0.96 o
 -10  -5   6       30.64       29.99      1.40 o
  -9  -5   6      306.52      301.21      8.04 o
  -8  -5   6        0.24       -0.50      0.69 o
  -7  -5   6      100.05       96.30      8.47 o
  -6  -5   6        9.51        5.04      2.45 o
  -5  -5   6        1.01        0.98      0.13 o
  -4  -5   6     1568.06     1668.22     21.35 o
  -3  -5   6       90.57       83.77      1.32 o
  -2  -5   6       20.91       31.35      0.58 o
  -1  -5   6      130.80      123.59      2.05 o
   0  -5   6      399.67      436.34     10.32 o
   1  -5   6      901.87      962.65     15.58 o
   2  -5   6      153.74      168.39      3.22 o
   3  -5   6       16.54       10.37      3.19 o
   4  -5   6      339.16      327.75     14.76 o
   5  -5   6        2.76        4.32      0.66 o
   6  -5   6      312.13      330.86      5.96 o
   7  -5   6      107.03       97.29      2.22 o
   8  -5   6       45.25       35.49      1.20 o
   9  -5   6      277.29      290.63      8.06 o
  10  -5   6      113.34      137.36      5.36 o
 -12  -4   6       24.51       33.31      2.21 o
 -11  -4   6       85.75       98.78      4.12 o
 -10  -4   6        2.57        5.74      0.69 o
  -9  -4   6        4.92        0.00      0.64 o
  -8  -4   6      239.91      245.58      5.25 o
  -7  -4   6       18.83       23.48      1.08 o
  -6  -4   6      176.53      189.95      7.10 o
  -5  -4   6      226.27      228.11      6.78 o
  -4  -4   6       50.35       64.25      0.97 o
  -3  -4   6      114.18       98.50      1.67 o
  -2  -4   6      464.46      501.62      6.26 o
  -1  -4   6       29.63       13.99      0.46 o
   0  -4   6       19.70       26.60      1.19 o
   1  -4   6     1288.22     1214.90     15.93 o
   2  -4   6        2.97        1.94      0.35 o
   3  -4   6      217.55      190.64      3.98 o
   4  -4   6      189.85      193.24      7.68 o
   5  -4   6        7.23        5.38      0.96 o
   6  -4   6      388.78      380.57      6.06 o
   7  -4   6        0.21        0.24      0.38 o
   8  -4   6      329.75      309.12      7.00 o
   9  -4   6      104.33      107.60     14.00 o
  10  -4   6       80.71       80.37      4.87 o
 -12  -3   6        0.49       -0.95      0.82 o
 -11  -3   6       18.14       22.94      1.53 o
 -10  -3   6       29.86       31.85      1.26 o
  -9  -3   6        1.97        5.74      0.65 o
  -8  -3   6      572.42      545.30     37.15 o
  -7  -3   6      517.75      528.84     10.46 o
  -6  -3   6      122.02      121.55      3.87 o
  -5  -3   6     2495.44     2481.20     28.98 o
  -4  -3   6      230.10      236.77      3.11 o
  -3  -3   6       12.52       10.62      0.52 o
  -2  -3   6      155.75      164.29      3.38 o
  -1  -3   6     1094.87     1105.44     14.09 o
   0  -3   6      889.53      866.73      9.71 o
   1  -3   6      164.52      166.49      2.23 o
   2  -3   6      168.11      147.34      2.00 o
   3  -3   6      450.96      466.14      6.44 o
   4  -3   6        3.64        3.53      0.39 o
   5  -3   6       50.97       47.40      5.73 o
   6  -3   6      128.01      123.06      7.21 o
   7  -3   6        2.09       -0.89      0.63 o
   8  -3   6        1.65        4.92      2.34 o
   9  -3   6      145.60      151.48      4.43 o
  10  -3   6        0.62        3.47      2.10 o
 -12  -2   6        8.39        8.54      1.68 o
 -11  -2   6       38.44       29.42      1.47 o
 -10  -2   6      102.23       97.29      5.17 o
  -9  -2   6      465.52      441.63      8.93 o
  -8  -2   6      192.60      186.60      7.91 o
  -7  -2   6      482.25      495.92      7.24 o
  -6  -2   6      653.04      639.92      7.94 o
  -5  -2   6       11.28        9.02      0.99 o
  -4  -2   6     2987.84     3118.93     37.89 o
  -3  -2   6       99.44      100.38      1.92 o
  -2  -2   6      844.34      889.80      9.56 o
  -1  -2   6      638.23      704.25     14.41 o
   0  -2   6      175.49      177.00      4.35 o
   1  -2   6        0.14       -0.23      0.21 o
   2  -2   6      156.24      144.77      2.59 o
   3  -2   6      135.89      130.76      2.09 o
   4  -2   6      675.34      658.30     10.68 o
   5  -2   6        1.56        0.10      0.41 o
   6  -2   6       22.74       12.62      0.72 o
   7  -2   6       48.36       41.67      1.53 o
   8  -2   6      233.15      247.04      5.66 o
   9  -2   6       67.53       74.91     11.44 o
 -13  -1   6        0.00        5.03      1.40 o
 -12  -1   6       38.68       41.71      3.71 o
 -11  -1   6      137.49      130.87      6.03 o
 -10  -1   6       56.28       60.61      8.49 o
  -9  -1   6        6.46        5.45      0.15 o
  -8  -1   6      429.46      442.25      5.55 o
  -7  -1   6      322.97      324.56      4.47 o
  -6  -1   6       15.76       18.36      1.27 o
  -5  -1   6      168.01      164.19      1.95 o
  -4  -1   6        1.41        7.55      0.73 o
  -3  -1   6      609.74      650.63     11.62 o
  -2  -1   6      683.32      801.36      8.56 o
  -1  -1   6      183.57      185.40      2.39 o
   0  -1   6      260.77      229.56      2.72 o
   1  -1   6      245.85      257.31      3.06 o
   2  -1   6      271.03      257.79      3.50 o
   3  -1   6      182.52      178.36      2.87 o
   4  -1   6        0.75        0.00      0.45 o
   5  -1   6        2.32        4.98      0.83 o
   6  -1   6      617.34      545.44     11.17 o
   7  -1   6      164.55      179.01      7.79 o
   8  -1   6       23.19       15.21      1.07 o
   9  -1   6       98.00       94.46      9.18 o
 -13   0   6      401.12      402.79     19.23 o
 -11   0   6        7.73        6.49      2.03 o
 -10   0   6      248.77      262.87     10.67 o
  -9   0   6        0.56        3.26      0.52 o
  -8   0   6       10.02        7.61      0.31 o
  -7   0   6       20.92       22.23      1.13 o
  -6   0   6       24.05       23.59      1.40 o
  -5   0   6      451.99      470.07      6.22 o
  -4   0   6      139.17      145.91      5.37 o
  -3   0   6      898.18      986.52     10.67 o
  -2   0   6      723.45      841.17      9.08 o
  -1   0   6      121.77      102.99      1.43 o
   0   0   6       58.74       56.77      0.84 o
   1   0   6      100.37       84.65      9.34 o
   2   0   6      527.63      561.45      8.27 o
   3   0   6        3.71        1.92      0.29 o
   4   0   6      304.51      295.69      5.23 o
   5   0   6       25.04       14.62      2.37 o
   6   0   6        9.49        8.16      3.80 o
   7   0   6       11.36       14.75      1.29 o
   8   0   6      203.85      191.92      6.96 o
 -13   1   6       31.85       30.08      2.98 o
 -12   1   6       74.09       83.84      5.85 o
 -11   1   6        3.57        4.86      0.63 o
 -10   1   6       27.42       28.02      1.43 o
  -9   1   6       26.79       24.55      0.83 o
  -8   1   6        6.67        8.35      0.46 o
  -7   1   6      372.22      386.51     11.19 o
  -6   1   6        0.32       -0.27      0.28 o
  -5   1   6      164.87      147.34      4.16 o
  -4   1   6       55.16       52.37      0.94 o
  -3   1   6       25.30       26.26      0.81 o
  -2   1   6        0.61        1.78      0.21 o
  -1   1   6       38.67       38.33      0.84 o
   0   1   6      843.91      858.11     14.03 o
   1   1   6      853.89      833.55     28.12 o
   2   1   6     1693.46     1687.90     31.72 o
   3   1   6      131.38      121.79      2.90 o
   4   1   6        2.33        4.02      0.92 o
   5   1   6      944.51      940.39     18.29 o
   6   1   6        0.00       -1.06      0.71 o
   7   1   6      208.85      221.31      6.49 o
   8   1   6       77.36       78.44      9.77 o
 -13   2   6       30.96       26.76      2.89 o
 -12   2   6        3.76        2.68      0.71 o
 -11   2   6        3.07        3.70      0.71 o
 -10   2   6       32.00       34.43      1.59 o
  -9   2   6       63.00       61.78      8.49 o
  -8   2   6      480.75      487.97      7.90 o
  -7   2   6      276.01      283.83     14.02 o
  -6   2   6       31.45       33.80      2.07 o
  -5   2   6      285.72      286.68      7.72 o
  -4   2   6        0.03       -0.23      0.26 o
  -3   2   6      796.39      764.11     11.35 o
  -2   2   6      167.59      201.20     12.31 o
  -1   2   6      441.17      442.87      7.48 o
   0   2   6       61.30       51.30      1.61 o
   1   2   6      714.03      687.33     24.56 o
   2   2   6        0.03       -0.96      0.90 o
   3   2   6      144.23      141.32      4.72 o
   4   2   6        2.14        0.79      1.05 o
   5   2   6       29.49       26.05      1.33 o
   6   2   6        0.03        0.11      1.11 o
   7   2   6        6.19        4.81      1.11 o
 -13   3   6       63.24       62.46      2.78 o
 -12   3   6       59.41       59.72      2.71 o
 -11   3   6       29.28       32.31      1.73 o
 -10   3   6        7.85        4.29      1.53 o
  -9   3   6      227.33      254.92      6.66 o
  -8   3   6      250.89      234.94     12.91 o
  -7   3   6     1280.90     1201.85     54.60 o
  -6   3   6        2.82        2.85      0.52 o
  -5   3   6      192.78      189.21      3.59 o
  -4   3   6      911.52      912.24     17.36 o
  -3   3   6       41.92       52.59      1.52 o
  -2   3   6      378.45      378.20      6.48 o
  -1   3   6      111.80      101.62      2.58 o
   0   3   6      476.92      492.06      9.50 o
   1   3   6       29.10       25.58      3.70 o
   2   3   6      144.37      141.11      4.90 o
   3   3   6        2.42        4.10      1.63 o
   4   3   6       68.71       73.75      3.04 o
   5   3   6       35.39       33.82      3.45 o
   6   3   6      194.51      203.34      6.27 o
 -12   4   6      123.28      117.18      4.67 o
 -11   4   6        5.34        7.46      1.13 o
 -10   4   6       12.26       24.14      2.13 o
  -9   4   6        0.42        4.05      3.16 o
  -8   4   6        3.25        4.05      3.06 o
  -7   4   6      578.32      659.93     15.52 o
  -6   4   6      122.48      110.16      5.29 o
  -5   4   6      180.79      189.84      4.27 o
  -4   4   6       19.41       13.34      2.23 o
  -3   4   6      220.49      211.59      4.43 o
  -2   4   6      192.70      162.13      3.09 o
  -1   4   6       22.28       32.42      1.51 o
   0   4   6      260.46      265.48      5.72 o
   1   4   6       24.22       20.81      1.18 o
   2   4   6       60.30       48.87      1.67 o
   3   4   6       14.00       19.26      2.46 o
   4   4   6       86.88       84.45      2.92 o
   5   4   6       73.50       69.00      4.91 o
   6   4   6       11.40       10.30      1.30 o
 -12   5   6       29.26       21.29      1.62 o
 -11   5   6       24.39       24.19      1.65 o
 -10   5   6        8.34        5.30      2.27 o
  -9   5   6      270.23      268.68      7.38 o
  -8   5   6      184.15      207.79     11.55 o
  -7   5   6      179.38      172.83      6.40 o
  -6   5   6       30.25       27.99      1.80 o
  -5   5   6      196.77      203.91     13.22 o
  -4   5   6      857.71      837.03     19.94 o
  -3   5   6      447.44      422.67     10.54 o
  -2   5   6      458.74      415.79      8.55 o
  -1   5   6      672.94      643.80     12.89 o
   0   5   6        2.59        1.91      0.83 o
   1   5   6        1.29       -0.86      0.59 o
   2   5   6        5.82        9.06      0.94 o
   3   5   6      378.00      404.41     10.99 o
   4   5   6        0.10        2.57      1.21 o
   5   5   6        0.43       -0.20      1.97 o
 -11   6   6       16.32       13.31      1.46 o
 -10   6   6       22.43       21.93      5.84 o
  -9   6   6      120.89      114.25      5.11 o
  -8   6   6       57.66       60.28      2.63 o
  -7   6   6      512.48      520.29     13.62 o
  -6   6   6       98.63      103.53      3.56 o
  -5   6   6      225.73      227.50      6.39 o
  -4   6   6       68.52       60.65      6.47 o
  -3   6   6      128.35      111.60      8.44 o
  -2   6   6      314.98      305.08      6.86 o
  -1   6   6      130.09      108.53      3.07 o
   0   6   6        0.28        0.22      0.95 o
   1   6   6       21.93       21.65      1.89 o
   2   6   6       75.21       79.76      3.73 o
   3   6   6        1.23        0.66      0.90 o
 -10   7   6       76.94       70.06      3.21 o
  -9   7   6       33.43       33.47      3.42 o
  -8   7   6      127.90      135.07      5.75 o
  -7   7   6        0.12        1.33      1.14 o
  -6   7   6      165.44      151.36      4.86 o
  -5   7   6        0.11        0.08      2.42 o
  -4   7   6       83.69       73.66      3.05 o
  -3   7   6       49.96       51.36      2.55 o
  -2   7   6       21.02       17.73      1.26 o
  -1   7   6        0.16        0.09      0.64 o
   0   7   6        8.75        7.54      1.11 o
   1   7   6       26.29       19.46      4.10 o
   2   7   6       55.12       55.75      6.38 o
  -9   8   6       68.09       65.53     13.82 o
  -8   8   6       24.52       27.08      2.14 o
  -7   8   6        6.29        7.68      1.93 o
  -6   8   6       15.92       19.83      4.63 o
  -5   8   6       63.28       65.90      3.34 o
  -4   8   6       45.61       49.65      4.89 o
  -3   8   6       96.24       90.60      4.64 o
  -2   8   6        8.03        5.90      1.33 o
  -1   8   6       11.82       15.86      1.85 o
   0   8   6       22.10       20.14      3.69 o
  -6   9   6        3.04       -1.52      1.01 o
  -5   9   6       25.04       31.63      3.17 o
  -4   9   6       28.08       38.98      2.50 o
  -2 -13   7       42.45       41.09      2.25 o
  -1 -13   7      417.82      418.65     14.37 o
   0 -13   7       35.24       41.71      2.27 o
   1 -13   7        2.10       -0.15      2.42 o
   2 -13   7      126.61      155.27      5.90 o
   3 -13   7       74.60       69.83      5.78 o
   4 -13   7       31.61       27.40      2.13 o
   5 -13   7       69.78       74.71      3.85 o
  -4 -12   7      179.53      179.31      5.93 o
  -3 -12   7       70.09       62.88      2.37 o
  -2 -12   7        7.70        7.90      1.17 o
  -1 -12   7        0.87       -0.72      1.33 o
   0 -12   7       28.84       19.04      2.83 o
   1 -12   7        2.90        3.95      5.43 o
   3 -12   7      337.71      350.58     12.85 o
   4 -12   7       29.83       35.78      2.12 o
   5 -12   7        0.03        0.64      2.01 o
   6 -12   7      173.57      169.22      5.63 o
   7 -12   7        1.72        4.31      1.66 o
  -6 -11   7       23.62       27.74      2.59 o
  -5 -11   7       15.56       15.57      0.95 o
  -4 -11   7        8.52        7.81      0.73 o
  -3 -11   7      209.44      217.73      5.18 o
  -2 -11   7        5.66        4.58      0.62 o
  -1 -11   7       13.24       16.18      4.07 o
   0 -11   7       27.57       29.70      5.52 o
   1 -11   7      221.77      212.93     20.65 o
   2 -11   7       38.25       42.30      1.87 o
   3 -11   7        6.26        9.78      3.24 o
   4 -11   7       79.17       89.23      9.70 o
   5 -11   7       66.98       67.53      9.26 o
   6 -11   7       11.77       21.24      1.46 o
   7 -11   7      180.67      177.22      6.13 o
   8 -11   7        0.04       -0.86      1.04 o
  -7 -10   7      123.22      104.13      4.66 o
  -6 -10   7      173.32      191.74     12.98 o
  -5 -10   7       60.30       66.16      3.88 o
  -4 -10   7        1.96        3.51      0.71 o
  -3 -10   7      321.22      321.99      5.97 o
  -2 -10   7      309.81      325.84      7.20 o
  -1 -10   7       67.95       71.99     10.26 o
   0 -10   7      173.67      159.65      5.89 o
   1 -10   7      170.01      172.46      6.92 o
   2 -10   7      799.79      823.55     19.60 o
   3 -10   7       65.81       59.95      3.32 o
   4 -10   7      331.26      323.36     11.44 o
   5 -10   7      386.94      398.38      7.55 o
   6 -10   7      116.70      118.66      3.44 o
   7 -10   7       61.69       57.60      2.21 o
   8 -10   7        0.01        1.34      1.24 o
  -8  -9   7       55.91       51.50      2.56 o
  -7  -9   7       23.68       17.00      5.64 o
  -6  -9   7       14.02       14.52      2.27 o
  -5  -9   7        0.86        1.24      0.47 o
  -4  -9   7       62.86       61.85      1.55 o
  -3  -9   7      178.69      174.62      2.76 o
  -2  -9   7      294.33      289.72      3.91 o
  -1  -9   7      121.06      110.37      2.10 o
   0  -9   7       43.55       48.51      1.37 o
   1  -9   7      191.26      192.29     10.51 o
   2  -9   7        8.03        7.53      0.91 o
   3  -9   7      485.81      490.49      7.95 o
   4  -9   7        3.88        5.52      1.57 o
   5  -9   7       39.77       44.57      1.28 o
   6  -9   7       58.27       60.36      8.28 o
   7  -9   7       55.14       51.85      2.19 o
   8  -9   7        1.09        1.01      1.78 o
   9  -9   7        0.92       -0.91      1.18 o
  -9  -8   7        1.12       -0.41      0.71 o
  -8  -8   7       51.95       49.03      3.67 o
  -7  -8   7      511.37      497.57     12.20 o
  -6  -8   7        0.31        1.42      1.38 o
  -5  -8   7      207.67      201.62      3.76 o
  -4  -8   7      449.82      446.37      8.11 o
  -3  -8   7       26.04       28.81      0.73 o
  -2  -8   7      539.27      548.94     20.43 o
  -1  -8   7       36.38       32.75      1.70 o
   0  -8   7      433.50      451.88     10.54 o
   1  -8   7        2.61        1.48      0.57 o
   2  -8   7      322.47      317.23      4.98 o
   3  -8   7      182.67      181.51      6.91 o
   4  -8   7      310.25      303.12      6.27 o
   5  -8   7      469.01      464.13      9.73 o
   6  -8   7       37.97       21.58      1.30 o
   7  -8   7      159.84      166.99      7.86 o
   8  -8   7        0.00        0.78      1.34 o
   9  -8   7       37.72       30.87      2.23 o
 -10  -7   7       18.88       15.61      1.45 o
  -9  -7   7        0.03       -0.45      0.71 o
  -8  -7   7       32.89       32.35      1.56 o
  -7  -7   7       36.07       38.56      1.67 o
  -6  -7   7     1009.15      988.08     13.13 o
  -5  -7   7       20.63       26.39      1.44 o
  -4  -7   7      861.01      858.71     11.41 o
  -3  -7   7       82.74       88.21      1.48 o
  -2  -7   7      452.74      456.44      6.97 o
  -1  -7   7       11.62        6.65      0.31 o
   0  -7   7      640.63      686.31     11.39 o
   1  -7   7      172.98      150.51     10.27 o
   2  -7   7       10.98        8.81      0.54 o
   3  -7   7       47.41       53.96      1.76 o
   4  -7   7     2275.64     2294.90     42.02 o
   5  -7   7      137.46      145.56      3.56 o
   6  -7   7       38.53       38.08      1.87 o
   7  -7   7       41.04       40.65      4.47 o
   8  -7   7      178.25      199.46      5.96 o
   9  -7   7       41.81       49.93      5.15 o
 -11  -6   7        0.01       -0.32      0.83 o
 -10  -6   7      216.55      207.18      5.98 o
  -9  -6   7       75.46       76.97      2.38 o
  -8  -6   7        2.52        0.77      1.27 o
  -7  -6   7      288.85      318.36      8.03 o
  -6  -6   7      411.12      436.44     10.73 o
  -5  -6   7        1.95        1.68      0.32 o
  -4  -6   7      390.90      395.21      5.02 o
  -3  -6   7      154.71      148.87      2.63 o
  -2  -6   7      169.12      163.15      2.45 o
  -1  -6   7        2.13        1.64      0.37 o
   0  -6   7       71.77       66.36      1.76 o
   1  -6   7       35.60       32.56      1.10 o
   2  -6   7      350.10      356.87      7.14 o
   3  -6   7      165.67      175.09      3.90 o
   4  -6   7       77.40       70.35      2.01 o
   5  -6   7       23.36       27.63      3.24 o
   6  -6   7        6.74        6.47      2.00 o
   7  -6   7      269.81      263.90      5.04 o
   8  -6   7       72.60       67.42      3.50 o
   9  -6   7      283.76      301.39      8.92 o
 -11  -5   7       13.47       15.17      1.49 o
 -10  -5   7        0.63       -0.32      0.52 o
  -9  -5   7      242.17      253.91      5.85 o
  -8  -5   7       75.59       76.87      1.99 o
  -7  -5   7       30.98       29.93      1.18 o
  -6  -5   7      127.38      105.97      5.49 o
  -5  -5   7        2.71        0.93      0.18 o
  -4  -5   7      163.59      145.85      2.03 o
  -3  -5   7      117.21      108.36      1.58 o
  -2  -5   7      265.32      270.06      3.90 o
  -1  -5   7     2624.27     2647.70     33.98 o
   0  -5   7      206.86      209.12     13.40 o
   1  -5   7      689.04      688.24     10.06 o
   2  -5   7      400.13      408.42      6.85 o
   3  -5   7        1.85       -0.66      0.70 o
   4  -5   7      180.80      180.55      6.37 o
   5  -5   7       14.21       18.18      2.81 o
   6  -5   7       45.04       56.78      1.52 o
   7  -5   7      146.44      149.46      6.73 o
   8  -5   7       32.00       38.88      3.44 o
   9  -5   7        0.68       -0.93      0.86 o
 -12  -4   7        3.35        1.15      0.89 o
 -11  -4   7       81.78       64.11      2.94 o
 -10  -4   7        0.86        0.95      0.52 o
  -9  -4   7       18.97       15.30      1.12 o
  -8  -4   7       72.36       75.86      2.08 o
  -7  -4   7      842.13      842.42     25.48 o
  -6  -4   7      385.79      370.70      9.05 o
  -5  -4   7      342.37      334.61      9.08 o
  -4  -4   7      248.04      227.04      2.80 o
  -3  -4   7     1071.10     1045.62     30.01 o
  -2  -4   7      378.07      369.34     10.92 o
  -1  -4   7      148.19      129.64      4.90 o
   0  -4   7     1280.75     1304.74     27.46 o
   1  -4   7        7.96       11.47      0.46 o
   2  -4   7       21.66       22.28      0.89 o
   3  -4   7       11.86        7.24      2.23 o
   4  -4   7        1.95        5.15      1.76 o
   5  -4   7      603.17      576.39      8.83 o
   6  -4   7      144.48      133.31      7.59 o
   7  -4   7        1.79        0.99      0.53 o
   8  -4   7      117.34      116.23      3.63 o
   9  -4   7       77.06       75.69      2.80 o
 -12  -3   7        7.22        7.99      1.22 o
 -11  -3   7        9.27       17.83      1.48 o
 -10  -3   7      534.11      518.22     29.29 o
  -9  -3   7      228.73      231.78      5.25 o
  -8  -3   7       20.77       19.43      1.05 o
  -7  -3   7       10.74        8.65      2.64 o
  -6  -3   7       39.49       40.86      0.76 o
  -5  -3   7        0.46        0.50      0.35 o
  -4  -3   7      886.11      872.37     21.46 o
  -3  -3   7       30.83       43.24      0.68 o
  -2  -3   7      265.87      271.93      5.54 o
  -1  -3   7       14.04        9.75      1.08 o
   0  -3   7      767.75      782.11      9.62 o
   1  -3   7        4.82        1.33      0.48 o
   2  -3   7        0.34       -0.15      0.24 o
   3  -3   7       95.07       96.36      1.73 o
   4  -3   7      146.97      161.09      2.73 o
   5  -3   7       49.47       21.85      0.92 o
   6  -3   7       29.06       29.06      1.06 o
   7  -3   7        3.28        1.02      0.73 o
   8  -3   7      323.90      302.31      8.51 o
   9  -3   7        8.13        9.89      1.60 o
 -12  -2   7      110.79      117.63      7.10 o
 -11  -2   7       49.75       51.57      5.59 o
 -10  -2   7        1.47        2.38      0.69 o
  -9  -2   7        4.52        4.23      0.57 o
  -8  -2   7      128.82      124.46      1.70 o
  -7  -2   7      238.51      241.98      3.15 o
  -6  -2   7       71.51       67.37      1.16 o
  -5  -2   7      293.97      334.36      4.13 o
  -4  -2   7     1193.85     1183.00     12.75 o
  -3  -2   7       18.94       20.53      0.79 o
  -2  -2   7       16.37        8.32      0.36 o
  -1  -2   7      111.75      113.84      1.57 o
   0  -2   7      324.39      277.70      4.13 o
   1  -2   7      181.67      179.75      3.63 o
   2  -2   7      266.53      242.15      7.20 o
   3  -2   7       46.07       44.76      1.20 o
   4  -2   7        9.22        7.62      0.59 o
   5  -2   7        0.53        2.93      0.64 o
   6  -2   7       34.65       28.98      2.43 o
   7  -2   7       81.33       81.15      2.31 o
   8  -2   7       52.20       69.26      6.05 o
   9  -2   7        2.86        2.11      1.27 o
 -13  -1   7       38.91       27.34      2.67 o
 -12  -1   7       10.55       14.62      2.63 o
 -11  -1   7       26.84       36.81      2.91 o
 -10  -1   7      156.01      167.33      5.36 o
  -9  -1   7       17.32       12.82      0.34 o
  -8  -1   7      346.51      344.38      5.47 o
  -7  -1   7        1.48        0.85      0.22 o
  -6  -1   7     1392.96     1372.43     15.89 o
  -5  -1   7       60.11       71.43      1.00 o
  -4  -1   7      236.98      248.66      4.29 o
  -3  -1   7      499.34      511.31      5.71 o
  -2  -1   7       23.04       29.99      1.05 o
  -1  -1   7       11.76        7.40      1.06 o
   0  -1   7       31.59       32.53      0.69 o
   1  -1   7       49.10       42.75      0.95 o
   2  -1   7       15.39       22.54      0.66 o
   3  -1   7      488.02      448.46      6.98 o
   4  -1   7      149.97      145.44      3.31 o
   5  -1   7      525.75      484.52     13.23 o
   6  -1   7       10.39       13.43      1.33 o
   7  -1   7        4.51        1.28      1.43 o
   8  -1   7      100.65       90.73      3.14 o
 -13   0   7       77.44       67.22      4.32 o
 -12   0   7      158.59      162.34      8.14 o
 -11   0   7      111.05      108.87      3.33 o
 -10   0   7       16.57       22.10      2.90 o
  -9   0   7      643.99      653.90     11.11 o
  -8   0   7        1.46        0.11      0.27 o
  -7   0   7      627.17      624.17      9.38 o
  -6   0   7       85.20       77.58      5.58 o
  -5   0   7       78.32       83.90      1.26 o
  -4   0   7        6.88        9.87      1.42 o
  -3   0   7      203.72      219.24      2.97 o
  -2   0   7      376.34      372.80     11.94 o
  -1   0   7      389.35      391.62      8.83 o
   0   0   7      187.53      177.32      5.54 o
   1   0   7      581.38      550.97      8.19 o
   2   0   7      475.48      520.27     21.71 o
   3   0   7      115.51      126.17      3.05 o
   4   0   7       52.97       52.78      1.73 o
   5   0   7        0.26        3.91      0.98 o
   6   0   7        6.52        7.45      0.89 o
   7   0   7      247.89      252.46     16.65 o
   8   0   7      128.31      112.06      5.59 o
 -13   1   7       21.61       23.64      2.79 o
 -12   1   7      199.70      221.91     10.70 o
 -11   1   7        3.73        2.73      0.50 o
 -10   1   7       12.60       16.25      1.10 o
  -9   1   7       47.45       44.18      1.44 o
  -8   1   7       19.58       15.74      0.92 o
  -7   1   7       52.36       51.94      1.05 o
  -6   1   7      892.83      905.74     19.02 o
  -5   1   7       61.95       56.74      1.09 o
  -4   1   7     1027.32     1124.55     15.14 o
  -3   1   7      124.91      129.19      2.08 o
  -2   1   7        0.14       -0.24      0.23 o
  -1   1   7      149.17      146.98     12.39 o
   0   1   7        1.74        1.62      0.39 o
   1   1   7     2753.10     2753.64     67.19 o
   2   1   7     1223.46     1293.92     57.90 o
   3   1   7        1.02       -0.35      0.58 o
   4   1   7      253.77      265.42      5.78 o
   5   1   7       90.70      102.65      3.50 o
   6   1   7      136.03      138.65      5.08 o
   7   1   7        0.18       -0.38      2.17 o
 -12   2   7        0.88        1.78      0.76 o
 -11   2   7        3.90        3.64      1.46 o
 -10   2   7      112.17      118.22      3.65 o
  -9   2   7       98.32      109.66      2.81 o
  -8   2   7      304.28      290.13      4.81 o
  -7   2   7      394.93      395.17     14.87 o
  -6   2   7        8.57        8.34      1.27 o
  -5   2   7      230.69      230.94      4.37 o
  -4   2   7        3.55        4.06      0.55 o
  -3   2   7       41.16       49.14      2.21 o
  -2   2   7      241.91      210.78      3.85 o
  -1   2   7      338.85      321.50      8.34 o
   0   2   7      724.54      729.31     18.25 o
   1   2   7      481.66      473.37     14.84 o
   2   2   7        6.61        2.00      0.89 o
   3   2   7      587.82      568.52     11.27 o
   4   2   7       28.21       18.76      2.36 o
   5   2   7       25.96       19.63      1.36 o
   6   2   7      112.96      131.08      5.26 o
 -12   3   7       33.07       29.56      1.91 o
 -11   3   7        3.85        6.61      0.94 o
 -10   3   7       31.37       33.31      1.75 o
  -9   3   7      302.09      297.83      6.07 o
  -8   3   7      253.30      266.66      6.82 o
  -7   3   7      108.78       95.16      2.54 o
  -6   3   7       39.44       43.04      1.96 o
  -5   3   7      221.17      227.96      4.90 o
  -4   3   7      151.24      138.17      7.88 o
  -3   3   7      489.54      451.28      8.91 o
  -2   3   7       94.08       96.40      6.06 o
  -1   3   7      235.79      227.43      7.75 o
   0   3   7      923.47      908.88     17.43 o
   1   3   7        3.48        1.52      0.74 o
   2   3   7       18.70       14.58      1.22 o
   3   3   7       73.49       68.56      4.49 o
   4   3   7      116.76       96.27      8.72 o
   5   3   7      117.02      115.64      3.94 o
 -12   4   7       69.71       68.01      3.03 o
 -11   4   7      105.12      111.55      4.55 o
 -10   4   7      137.23      140.16      4.35 o
  -9   4   7      129.32      126.04      4.12 o
  -8   4   7        1.78        1.41      0.76 o
  -7   4   7       99.68      100.68      9.23 o
  -6   4   7      212.73      214.65      9.37 o
  -5   4   7       65.68       68.12      4.93 o
  -4   4   7      766.89      742.32     14.39 o
  -3   4   7      306.06      292.33      6.17 o
  -2   4   7      108.35      107.04      2.84 o
  -1   4   7      128.46      135.46      3.40 o
   0   4   7       89.68       98.46      8.28 o
   1   4   7       11.14       15.98      2.86 o
   2   4   7       19.94       25.42      3.21 o
   3   4   7       68.29       76.81      2.74 o
   4   4   7        6.45        3.70      1.85 o
 -11   5   7        0.03       -1.16      0.77 o
 -10   5   7      143.91      148.60      5.45 o
  -9   5   7      312.73      335.86      9.30 o
  -8   5   7      127.05      126.97      5.22 o
  -7   5   7      185.23      204.79     10.28 o
  -6   5   7       46.58       41.62      1.93 o
  -5   5   7      226.87      222.91     14.68 o
  -4   5   7       91.15       84.51      3.06 o
  -3   5   7      405.75      364.82      9.59 o
  -2   5   7       14.84       14.67      1.64 o
  -1   5   7       65.66       52.95      7.64 o
   0   5   7      124.00      130.52      3.48 o
   1   5   7        7.71        8.79      4.91 o
   2   5   7       37.52       27.61      2.58 o
   3   5   7        8.63        8.17      1.02 o
 -11   6   7       23.85       27.76      2.02 o
  -9   6   7      115.17      144.28     14.50 o
  -8   6   7       74.35       78.63      3.34 o
  -7   6   7        5.15        7.14      5.47 o
  -6   6   7        3.77        4.31      1.03 o
  -5   6   7        2.94       -1.87      1.50 o
  -4   6   7      112.49      120.02      4.02 o
  -3   6   7        9.98       12.44      5.62 o
  -2   6   7       81.69       80.16      4.84 o
  -1   6   7       25.24       22.50      1.40 o
   0   6   7        0.42        2.32      0.72 o
   1   6   7       91.34       92.48      4.71 o
   2   6   7      193.93      196.36      6.49 o
  -9   7   7      189.87      192.97     10.09 o
  -8   7   7        3.27        7.96      1.44 o
  -7   7   7       35.00       39.13      3.09 o
  -6   7   7       42.77       43.23      6.23 o
  -5   7   7      158.14      144.05     12.17 o
  -4   7   7       31.03       25.84      1.86 o
  -3   7   7       81.25       75.22      8.42 o
  -2   7   7       47.12       49.48      2.73 o
  -1   7   7        0.74        6.41      1.24 o
   0   7   7       56.96       55.07      2.93 o
  -7   8   7       23.84       36.53      3.32 o
  -6   8   7       36.95       29.11      4.71 o
  -5   8   7        0.01       -0.43      1.01 o
  -4   8   7        1.46        3.39      1.06 o
  -3   8   7       16.42       13.12      1.46 o
  -2 -13   8      105.97      108.87      4.50 o
  -1 -13   8       26.66       34.06      3.07 o
   0 -13   8       45.29       51.74      2.64 o
   1 -13   8        9.05        7.91      1.25 o
   2 -13   8       15.73        7.31      1.23 o
   3 -13   8        0.03       -1.41      0.94 o
   4 -13   8        0.35       -0.05      1.05 o
  -5 -12   8       42.01       42.23      2.18 o
  -4 -12   8       18.31       12.62      1.25 o
  -3 -12   8       96.17       93.93      4.02 o
  -2 -12   8      356.36      366.48     12.22 o
  -1 -12   8        2.13        2.61      0.67 o
   0 -12   8      168.74      175.47      4.61 o
   1 -12   8      153.76      169.31      5.20 o
   2 -12   8       77.02       81.58     10.68 o
   3 -12   8      395.41      392.53     13.31 o
   4 -12   8       31.24       29.52      1.63 o
   5 -12   8       68.86       57.40      3.02 o
   6 -12   8      151.08      141.87      4.89 o
  -6 -11   8        2.60        1.21      1.34 o
  -5 -11   8        0.12        0.94      0.89 o
  -4 -11   8       10.85       12.69      2.15 o
  -3 -11   8      178.83      193.95      5.91 o
  -2 -11   8      124.44      119.45      3.16 o
  -1 -11   8       21.76       19.35      3.11 o
   0 -11   8       95.21       89.81      3.20 o
   1 -11   8       22.20       20.18      7.24 o
   2 -11   8        4.43        4.18      1.01 o
   3 -11   8      103.74       96.13      3.06 o
   4 -11   8       31.08       29.10      1.46 o
   5 -11   8        7.76       12.04      1.31 o
   6 -11   8       86.74       86.90      5.95 o
   7 -11   8        2.96        0.43      1.81 o
  -7 -10   8       18.08       16.10      2.21 o
  -6 -10   8      195.13      188.75      7.28 o
  -5 -10   8       28.41       28.81      1.20 o
  -4 -10   8        0.36        2.51      0.89 o
  -3 -10   8        1.72        1.76      0.36 o
  -2 -10   8       39.99       46.27      3.34 o
  -1 -10   8      222.16      214.25      4.80 o
   0 -10   8        0.31        0.89      0.89 o
   1 -10   8       43.14       39.27      4.31 o
   2 -10   8      136.56      148.29      5.69 o
   3 -10   8      175.14      163.58      4.00 o
   4 -10   8       31.63       38.31      2.01 o
   5 -10   8       19.98       22.99      2.64 o
   6 -10   8       34.48       36.02      1.83 o
   7 -10   8        4.07        5.93      1.17 o
   8 -10   8      170.06      160.54      9.82 o
  -8  -9   8        0.67       -0.14      0.83 o
  -7  -9   8       29.52       20.36      2.13 o
  -6  -9   8      423.88      393.02     13.86 o
  -5  -9   8       21.24       26.93      1.33 o
  -4  -9   8        0.14       -0.46      0.31 o
  -3  -9   8      101.48       94.14      3.80 o
  -2  -9   8       84.39       77.35      1.42 o
  -1  -9   8      114.29      107.48      2.06 o
   0  -9   8       29.64       25.14      0.96 o
   1  -9   8        0.41        0.80      0.30 o
   2  -9   8      787.31      807.38     15.86 o
   3  -9   8       15.23       12.47      1.34 o
   4  -9   8      181.13      173.07      5.75 o
   5  -9   8        1.39       -0.78      1.56 o
   6  -9   8      350.55      360.65      8.19 o
   7  -9   8        2.56        9.28      3.14 o
   8  -9   8       81.63       93.57      4.04 o
  -9  -8   8       52.26       53.02      2.59 o
  -8  -8   8       62.70       60.02      3.59 o
  -7  -8   8      139.78      152.27      4.35 o
  -6  -8   8      149.10      153.22      8.56 o
  -5  -8   8        9.14        7.84      0.55 o
  -4  -8   8      320.85      312.87      4.89 o
  -3  -8   8       15.29       16.36      1.18 o
  -2  -8   8       65.72       61.65      2.38 o
  -1  -8   8     1020.19     1019.10     17.30 o
   0  -8   8        0.04        0.68      1.82 o
   1  -8   8      167.42      158.89      2.98 o
   2  -8   8       24.26       19.86      4.65 o
   3  -8   8      134.13      135.88      2.70 o
   4  -8   8       10.56       10.57      0.93 o
   5  -8   8      169.09      164.53      4.02 o
   6  -8   8      145.19      151.80      3.99 o
   7  -8   8       10.96        9.91      3.88 o
   8  -8   8       56.55       37.98      1.80 o
 -10  -7   8       57.76       70.93      2.56 o
  -9  -7   8       16.02       19.92      1.04 o
  -8  -7   8        0.80        1.05      1.34 o
  -7  -7   8       78.83       74.98      9.86 o
  -6  -7   8      116.53      121.42      2.64 o
  -5  -7   8        0.07       -0.07      0.35 o
  -4  -7   8      251.93      230.63      8.00 o
  -3  -7   8      259.39      262.32      6.07 o
  -2  -7   8        3.06        5.10      0.51 o
  -1  -7   8      255.85      279.41      4.42 o
   0  -7   8      527.89      592.43     26.05 o
   1  -7   8       11.10       11.98      0.70 o
   2  -7   8      287.52      260.04      5.48 o
   3  -7   8       52.04       51.74      3.57 o
   4  -7   8      946.52     1004.30     18.97 o
   5  -7   8      104.33       99.40      2.55 o
   6  -7   8      122.78      133.36     10.30 o
   7  -7   8       82.59       89.87      2.19 o
   8  -7   8       34.20       40.91      5.74 o
 -11  -6   8        1.05       -0.19      0.77 o
 -10  -6   8       70.90       67.87      2.50 o
  -9  -6   8        3.58        2.68      0.57 o
  -8  -6   8       32.43       27.82      1.84 o
  -7  -6   8        9.50        7.99      3.00 o
  -6  -6   8       79.88       79.23      2.41 o
  -5  -6   8     1152.24     1141.23     26.02 o
  -4  -6   8       25.58       21.11      0.77 o
  -3  -6   8       88.15       80.68      2.15 o
  -2  -6   8        2.46        3.55      0.39 o
  -1  -6   8      881.65      916.88     13.34 o
   0  -6   8      364.81      384.02     13.42 o
   1  -6   8      683.97      670.64     12.93 o
   2  -6   8       26.34       27.00      0.86 o
   3  -6   8       37.19       31.88      1.01 o
   4  -6   8       12.52       12.28      1.68 o
   5  -6   8       20.13       16.75      0.83 o
   6  -6   8      253.39      242.10      4.74 o
   7  -6   8       27.09       27.36      1.09 o
   8  -6   8      147.77      181.39      5.67 o
   9  -6   8        5.84       10.69      2.73 o
 -11  -5   8        8.42        6.94      1.10 o
 -10  -5   8       15.88        8.96      1.20 o
  -9  -5   8       23.97       18.44      1.10 o
  -8  -5   8       13.63       11.41      1.28 o
  -7  -5   8      676.21      676.42     13.29 o
  -6  -5   8      381.54      365.47      4.61 o
  -5  -5   8      710.78      701.77      9.31 o
  -4  -5   8       28.04       24.57      1.39 o
  -3  -5   8      539.41      544.69      8.05 o
  -2  -5   8      150.86      159.26      2.66 o
  -1  -5   8     1289.68     1280.28     18.26 o
   0  -5   8     1060.99     1039.68     15.31 o
   1  -5   8        0.10        2.30      1.66 o
   2  -5   8      458.51      457.52      7.60 o
   3  -5   8      234.53      211.74      3.86 o
   4  -5   8       97.29      100.55      2.88 o
   5  -5   8        1.45        0.10      0.48 o
   6  -5   8       15.12       13.07      1.33 o
   7  -5   8       57.54       51.95      1.90 o
   8  -5   8        4.09        5.85      1.87 o
 -12  -4   8       24.24       28.27      1.95 o
 -11  -4   8       48.99       50.48      2.50 o
 -10  -4   8       41.38       37.79      1.57 o
  -9  -4   8       93.02       93.61      2.63 o
  -8  -4   8       87.05       92.21      9.03 o
  -7  -4   8      129.02      143.30      2.84 o
  -6  -4   8     2143.23     2231.21     28.87 o
  -5  -4   8       49.76       46.54      0.77 o
  -4  -4   8      125.95      126.86      1.59 o
  -3  -4   8     1025.90     1027.86     12.61 o
  -2  -4   8        8.29        7.41      0.38 o
  -1  -4   8       96.93       89.08      1.50 o
   0  -4   8      108.67      118.33      1.67 o
   1  -4   8       74.24       65.03      4.26 o
   2  -4   8     1135.70     1134.33     16.28 o
   3  -4   8      220.09      203.53      5.37 o
   4  -4   8       14.06        7.63      0.64 o
   5  -4   8      162.51      163.51      3.98 o
   6  -4   8       98.05       96.50      2.33 o
   7  -4   8       53.56       60.25      4.59 o
   8  -4   8       10.31        8.58      0.90 o
 -12  -3   8       18.59       18.72      1.73 o
 -11  -3   8        0.45        0.25      1.21 o
 -10  -3   8       88.78       99.27      9.07 o
  -9  -3   8      102.77      111.27      2.83 o
  -8  -3   8        4.05        6.33      2.77 o
  -7  -3   8     1126.89     1120.96     14.73 o
  -6  -3   8        8.55       10.63      0.43 o
  -5  -3   8      633.60      627.80      7.68 o
  -4  -3   8       11.70        6.82      0.41 o
  -3  -3   8      385.94      402.86      5.06 o
  -2  -3   8      380.13      367.73      5.08 o
  -1  -3   8       85.02       79.09      2.63 o
   0  -3   8       71.43       62.55      3.04 o
   1  -3   8      247.11      241.93      3.88 o
   2  -3   8      197.32      211.04      9.52 o
   3  -3   8       47.20       50.43      1.17 o
   4  -3   8      167.69      154.13      4.87 o
   5  -3   8       23.98       33.20      1.78 o
   6  -3   8      127.72      116.67      3.10 o
   7  -3   8       29.29       28.50      2.22 o
   8  -3   8       30.31       28.96      1.59 o
 -12  -2   8      146.43      164.38      9.01 o
 -11  -2   8       11.43        8.93      5.42 o
 -10  -2   8       96.32       89.41      5.11 o
  -9  -2   8        0.78        2.68      0.62 o
  -8  -2   8      276.36      253.00     12.87 o
  -7  -2   8      979.89      956.88     12.88 o
  -6  -2   8      660.85      659.49      8.84 o
  -5  -2   8       55.80       75.70      1.26 o
  -4  -2   8       58.46       65.81      2.20 o
  -3  -2   8      639.60      638.76      7.93 o
  -2  -2   8      188.98      195.85      2.85 o
  -1  -2   8       31.33       35.36      0.95 o
   0  -2   8      110.02      109.29      1.71 o
   1  -2   8      653.80      686.40     10.05 o
   2  -2   8       30.22       27.89      2.27 o
   3  -2   8       43.34       49.73      2.31 o
   4  -2   8        6.99        3.10      0.73 o
   5  -2   8      316.17      323.32      6.80 o
   6  -2   8       23.90       28.27      1.42 o
   7  -2   8        9.34        3.93      1.02 o
   8  -2   8      133.77      147.65      7.68 o
 -12  -1   8       71.07       82.10      5.07 o
 -11  -1   8      220.38      234.21      9.29 o
 -10  -1   8       92.22       88.32      2.07 o
  -9  -1   8       79.75       87.20      3.95 o
  -8  -1   8       63.08       69.95      1.41 o
  -7  -1   8       71.10       65.58      2.13 o
  -6  -1   8       86.55       79.95      1.41 o
  -5  -1   8       55.45       51.51      2.44 o
  -4  -1   8       19.17       16.59      0.62 o
  -3  -1   8       47.71       53.27      2.13 o
  -2  -1   8       39.15       36.72      0.82 o
  -1  -1   8        1.58        1.41      0.27 o
   0  -1   8     2486.67     2437.21     31.21 o
   1  -1   8      144.97      133.47      3.51 o
   2  -1   8        8.16        6.98      0.25 o
   3  -1   8     1302.99     1333.12     19.19 o
   4  -1   8        0.52        0.89      0.89 o
   5  -1   8      157.07      165.70     12.94 o
   6  -1   8       59.02       60.09      4.59 o
   7  -1   8      136.12      131.72      4.26 o
 -12   0   8      134.96      143.01      7.83 o
 -11   0   8       75.34       76.69      2.94 o
 -10   0   8      374.98      379.39      8.11 o
  -9   0   8        3.43        4.65      0.76 o
  -8   0   8       81.93       89.09      3.66 o
  -7   0   8       11.72       12.50      1.47 o
  -6   0   8       14.81       13.43      0.94 o
  -5   0   8      117.38      111.51      3.93 o
  -4   0   8       88.74      103.70      2.45 o
  -3   0   8       95.53       86.23      1.39 o
  -2   0   8        6.29        6.73      1.44 o
  -1   0   8      386.84      378.03     10.74 o
   0   0   8      137.81      134.42      2.40 o
   1   0   8     1155.01     1190.35     26.16 o
   2   0   8        0.37       -0.12      0.83 o
   3   0   8       29.73       29.14      2.46 o
   4   0   8      201.33      184.43      4.64 o
   5   0   8       71.61       79.93      6.60 o
   6   0   8       30.18       22.63      5.07 o
   7   0   8        8.04        7.38      3.44 o
 -12   1   8        3.81        4.51      1.66 o
 -11   1   8      251.83      240.60      8.17 o
 -10   1   8       57.97       55.24      2.26 o
  -9   1   8     1461.73     1488.86     48.40 o
  -8   1   8      176.07      167.26      5.37 o
  -7   1   8      262.15      237.16      4.43 o
  -6   1   8      144.67      141.41      3.13 o
  -5   1   8      486.12      486.50     10.54 o
  -4   1   8      491.69      511.76      7.41 o
  -3   1   8       45.59       44.08      3.51 o
  -2   1   8       23.41       19.51      0.77 o
  -1   1   8      135.52      136.33      6.78 o
   0   1   8      199.43      213.10      4.61 o
   1   1   8       37.64       30.84      3.94 o
   2   1   8       11.75       11.89      0.95 o
   3   1   8      650.95      682.53     19.51 o
   4   1   8      484.79      521.75     20.93 o
   5   1   8        0.01        0.14      0.59 o
   6   1   8      149.52      158.95      5.06 o
 -12   2   8      145.10      175.41      6.13 o
 -11   2   8       27.02       21.74      1.49 o
 -10   2   8       16.74       16.70      1.24 o
  -9   2   8      291.79      289.64      8.65 o
  -8   2   8      245.80      245.05      9.69 o
  -7   2   8      127.18      118.34      4.24 o
  -6   2   8       19.15       14.79      0.93 o
  -5   2   8       56.74       55.54      2.84 o
  -4   2   8       98.29       89.16      2.28 o
  -3   2   8        0.46        0.99      2.01 o
  -2   2   8       50.87       60.08      1.83 o
  -1   2   8       27.32       38.99      4.73 o
   0   2   8      489.02      493.70     19.65 o
   1   2   8      159.76      153.78      3.55 o
   2   2   8       90.75       95.55      5.13 o
   3   2   8      190.06      196.74     14.39 o
   4   2   8       44.42       47.54      6.90 o
   5   2   8       19.87       18.98      3.54 o
 -12   3   8       43.50       34.24      1.96 o
 -11   3   8       86.68       91.93      3.98 o
 -10   3   8       85.61       80.80      2.87 o
  -9   3   8      139.74      134.87      5.42 o
  -8   3   8        6.51        9.04      1.21 o
  -7   3   8       24.40       24.65      2.77 o
  -6   3   8      163.69      147.69     10.94 o
  -5   3   8      156.32      157.82     10.94 o
  -4   3   8      806.65      738.42     14.44 o
  -3   3   8      634.40      580.19     23.47 o
  -2   3   8       15.25       12.86      1.46 o
  -1   3   8       51.79       48.79      2.01 o
   0   3   8       22.60       16.28      1.17 o
   1   3   8      369.89      376.08      8.17 o
   2   3   8        2.30        1.91      0.70 o
   3   3   8       38.26       38.31      1.72 o
   4   3   8       40.94       46.80      8.38 o
 -11   4   8       42.37       46.05      2.28 o
 -10   4   8       12.24       17.50      1.47 o
  -9   4   8      121.02      111.15      7.31 o
  -8   4   8        4.57        2.90      0.87 o
  -7   4   8       27.57       26.05      4.22 o
  -6   4   8       12.09       11.19      1.46 o
  -5   4   8       89.76       76.12      6.05 o
  -4   4   8      109.55       87.61      3.01 o
  -3   4   8      681.48      716.88     21.59 o
  -2   4   8       31.28       20.75      1.24 o
  -1   4   8      104.30      101.56      2.95 o
   0   4   8      188.37      188.69      5.51 o
   1   4   8        5.25        5.52      4.27 o
   2   4   8       30.81       28.72      4.89 o
   3   4   8       25.56       26.03      2.16 o
 -11   5   8       46.69       41.20      2.36 o
 -10   5   8        5.14        6.81      1.29 o
  -9   5   8       70.12       77.44      8.64 o
  -8   5   8      143.98      149.47      5.93 o
  -7   5   8        2.17        3.58      1.01 o
  -6   5   8       46.71       41.45      1.93 o
  -5   5   8       72.92       63.57      2.73 o
  -4   5   8       33.55       36.34      1.84 o
  -3   5   8      110.13      133.63      6.46 o
  -2   5   8       22.61       22.32      3.46 o
  -1   5   8       79.51       88.46      9.49 o
   0   5   8        1.24        3.95      0.89 o
   1   5   8       60.91       59.62      6.76 o
   2   5   8       13.76       13.46      3.07 o
  -9   6   8      144.16      137.46      5.54 o
  -8   6   8       22.81       16.02      5.85 o
  -7   6   8       46.99       43.14      2.33 o
  -6   6   8       68.10       70.54      9.47 o
  -5   6   8       51.44       44.98      3.26 o
  -4   6   8       54.83       62.97      3.08 o
  -3   6   8        0.15        1.91      2.57 o
  -2   6   8      107.86      112.43      4.55 o
  -1   6   8       42.02       45.99      2.18 o
   0   6   8       12.71       18.13      5.97 o
  -8   7   8       16.92       12.06      2.29 o
  -7   7   8       18.84       19.89      3.57 o
  -6   7   8       75.81       80.81      5.09 o
  -5   7   8        8.58       10.55      3.66 o
  -4   7   8       13.30        9.90      1.37 o
  -2   7   8        3.12        7.28      1.58 o
  -2 -13   9       13.80       15.74      1.14 o
  -1 -13   9      187.75      171.41      6.48 o
   0 -13   9       29.73       26.93      2.15 o
   1 -13   9       70.88       68.30      2.35 o
   2 -13   9        6.51        3.37      1.16 o
   3 -13   9        5.72        8.21      1.33 o
   4 -13   9        0.43       -1.01      0.89 o
  -5 -12   9       10.94       11.03      1.06 o
  -4 -12   9      115.01      107.54      4.47 o
  -2 -12   9        0.87        1.40      1.08 o
  -1 -12   9       65.62       76.00      2.64 o
   0 -12   9      206.11      199.91      5.69 o
   1 -12   9       40.94       33.42      1.78 o
   2 -12   9       45.83       45.00      2.02 o
   3 -12   9       36.05       38.40      2.93 o
   4 -12   9       16.50       15.53      1.80 o
   5 -12   9        7.38        9.95      1.19 o
  -6 -11   9        0.02        0.50      1.78 o
  -5 -11   9        0.74        2.30      0.58 o
  -4 -11   9       23.42       23.95      1.56 o
  -3 -11   9      110.01      115.46      3.94 o
  -2 -11   9        1.85       -0.70      0.69 o
  -1 -11   9      112.62      116.06      4.76 o
   0 -11   9        0.04        1.68      1.54 o
   1 -11   9      277.44      271.77      7.21 o
   2 -11   9        8.99        5.14      0.92 o
   3 -11   9        2.56        1.42      0.79 o
   4 -11   9       35.80       26.03      2.77 o
   5 -11   9      248.93      289.91     13.23 o
   6 -11   9      105.28      107.76      7.29 o
  -7 -10   9       63.78       56.56      4.20 o
  -6 -10   9       82.41       85.76      5.62 o
  -5 -10   9       60.44       59.10      2.21 o
  -4 -10   9       41.06       35.18      1.61 o
  -3 -10   9      313.67      332.47      8.73 o
  -2 -10   9      309.16      326.54      9.71 o
  -1 -10   9        5.15        6.44      0.98 o
   0 -10   9      216.64      202.85      4.32 o
   1 -10   9        0.17       -1.45      0.97 o
   2 -10   9      495.86      503.50     11.60 o
   3 -10   9       14.21       12.97      1.27 o
   4 -10   9        0.47        1.31      0.76 o
   5 -10   9      465.49      485.06     13.32 o
   6 -10   9       10.68       10.89      1.11 o
   7 -10   9       39.50       37.93      3.68 o
  -8  -9   9      366.74      390.08     19.55 o
  -7  -9   9      119.06      114.97      8.33 o
  -6  -9   9       39.22       34.51      3.99 o
  -5  -9   9       17.43       12.83      0.75 o
  -4  -9   9      173.61      196.37      6.23 o
  -3  -9   9       40.75       37.66      3.63 o
  -2  -9   9      224.59      224.94      6.49 o
  -1  -9   9      328.40      326.86      5.54 o
   0  -9   9      115.47      105.26      6.62 o
   1  -9   9        3.30        7.30      1.61 o
   2  -9   9      359.42      363.32      7.71 o
   3  -9   9       36.18       35.40      2.34 o
   4  -9   9        1.67        5.33      1.41 o
   5  -9   9        0.35        0.84      0.83 o
   6  -9   9      102.74      110.03      3.65 o
   7  -9   9        5.46        2.99      1.38 o
  -9  -8   9      117.41      129.92     10.11 o
  -8  -8   9       45.31       38.11      1.72 o
  -7  -8   9        0.08       -0.19      0.45 o
  -6  -8   9        5.47        6.47      1.11 o
  -5  -8   9      119.53      104.59      3.60 o
  -4  -8   9      198.85      196.42      3.33 o
  -3  -8   9      136.38      136.03      2.24 o
  -2  -8   9        0.09        0.03      0.54 o
  -1  -8   9        3.60        4.59      0.83 o
   0  -8   9       53.20       54.88      1.55 o
   1  -8   9        3.64        6.16      1.07 o
   2  -8   9       83.52       70.68      1.70 o
   3  -8   9       11.68        9.46      1.04 o
   4  -8   9        2.81        3.80      2.86 o
   5  -8   9       65.04       63.86      2.94 o
   6  -8   9       26.54       25.47      2.34 o
   7  -8   9      346.46      365.49     10.56 o
   8  -8   9        0.72        2.13      1.47 o
 -10  -7   9       14.28        9.80      0.95 o
  -9  -7   9        4.35        4.25      1.12 o
  -8  -7   9        7.17       10.35      1.22 o
  -7  -7   9        0.66       -0.90      0.60 o
  -6  -7   9        2.53        2.34      0.42 o
  -5  -7   9        0.87        1.77      0.48 o
  -4  -7   9      291.98      269.67      4.08 o
  -3  -7   9      237.78      241.28      4.05 o
  -2  -7   9       32.83       30.00      1.41 o
  -1  -7   9      126.32      130.06      6.42 o
   0  -7   9       53.78       48.18      2.68 o
   1  -7   9      582.13      608.81     12.02 o
   2  -7   9      227.80      225.75      4.16 o
   3  -7   9      344.73      363.85      6.45 o
   4  -7   9        0.02        2.32      1.53 o
   5  -7   9       42.09       37.59      2.96 o
   6  -7   9       70.39       71.47      1.91 o
   7  -7   9       60.93       63.50      7.18 o
   8  -7   9      119.02      143.32      5.60 o
 -11  -6   9       12.59       13.78      1.42 o
 -10  -6   9       49.69       52.43      2.20 o
  -9  -6   9       21.69       19.63      1.06 o
  -8  -6   9       35.87       38.74      2.06 o
  -7  -6   9      379.03      379.77     33.27 o
  -6  -6   9      121.96      118.63      2.95 o
  -5  -6   9      350.78      357.93      5.02 o
  -4  -6   9       40.86       38.70      2.62 o
  -3  -6   9      128.93      128.37      2.30 o
  -2  -6   9      745.67      700.43     15.24 o
  -1  -6   9      112.82      122.43      2.25 o
   0  -6   9      456.50      442.15      7.71 o
   1  -6   9       91.28       94.47      9.24 o
   2  -6   9      279.98      264.72      4.78 o
   3  -6   9     1258.47     1305.02     21.21 o
   4  -6   9        0.10        0.55      0.61 o
   5  -6   9       25.93       32.13      1.12 o
   6  -6   9      139.34      139.34      9.88 o
   7  -6   9       37.19       35.76      1.35 o
   8  -6   9        8.12        3.19      1.01 o
 -11  -5   9       89.63      107.04      4.46 o
 -10  -5   9        0.47        0.32      0.52 o
  -9  -5   9       17.38       17.97      1.08 o
  -8  -5   9       21.03       23.12      1.01 o
  -7  -5   9        0.46        0.55      0.38 o
  -6  -5   9     1303.04     1297.68     23.01 o
  -5  -5   9       48.57       37.62      2.06 o
  -4  -5   9        5.75        2.74      0.13 o
  -3  -5   9      298.35      308.10      4.35 o
  -2  -5   9      262.29      285.58     10.70 o
  -1  -5   9       34.29       26.03      1.11 o
   0  -5   9        0.92        1.19      0.64 o
   1  -5   9      220.85      220.31      3.58 o
   2  -5   9      730.57      753.71     12.55 o
   3  -5   9       13.96       29.76      3.91 o
   4  -5   9       21.44       20.36      1.31 o
   5  -5   9       17.44       17.18      0.86 o
   6  -5   9      127.42      104.14      4.56 o
   7  -5   9       28.38       30.65      2.38 o
   8  -5   9       13.04       11.47      1.69 o
 -11  -4   9        0.12        0.64      1.02 o
 -10  -4   9        3.37        5.10      0.69 o
  -9  -4   9        3.97        5.41      1.64 o
  -8  -4   9       10.14       13.22      3.55 o
  -7  -4   9      126.98      127.59      1.90 o
  -6  -4   9     1341.08     1287.71     17.27 o
  -5  -4   9       28.43       26.32      0.68 o
  -4  -4   9      332.40      341.51      4.45 o
  -3  -4   9       18.47       19.26      3.16 o
  -2  -4   9      546.17      534.17      7.24 o
  -1  -4   9      140.64      138.82      6.81 o
   0  -4   9      509.50      474.17      7.10 o
   1  -4   9       38.35       34.67      2.01 o
   2  -4   9      335.08      335.12      5.27 o
   3  -4   9      135.15      104.13      2.91 o
   4  -4   9       66.46       66.26      5.30 o
   5  -4   9        3.03        5.59      2.62 o
   6  -4   9        3.61        6.80      2.52 o
   7  -4   9        3.79        2.25      0.68 o
 -12  -3   9       32.99       32.33      1.76 o
 -11  -3   9       20.97       22.59      4.72 o
 -10  -3   9       14.59       14.71      1.12 o
  -9  -3   9       15.96       16.81      1.12 o
  -8  -3   9      160.35      161.56      2.92 o
  -7  -3   9        8.57        7.97      0.43 o
  -6  -3   9        0.03       -0.07      0.38 o
  -5  -3   9      281.13      277.85      3.64 o
  -4  -3   9       74.68       71.34      1.23 o
  -3  -3   9      290.32      302.88      4.87 o
  -2  -3   9      210.84      194.42      2.91 o
  -1  -3   9      316.75      320.94      4.55 o
   0  -3   9      219.87      200.69      3.68 o
   1  -3   9     1476.61     1421.63     20.53 o
   2  -3   9       18.85       15.82      2.83 o
   3  -3   9       68.06       65.23      1.59 o
   4  -3   9        1.26       -0.92      0.61 o
   5  -3   9       29.02       30.93      2.05 o
   6  -3   9       29.39       26.09      1.89 o
   7  -3   9       39.51       55.69      2.25 o
 -12  -2   9        6.78       11.62      2.50 o
 -11  -2   9      515.95      510.33     18.93 o
 -10  -2   9       43.22       47.33      7.37 o
  -9  -2   9      383.18      395.56      6.95 o
  -8  -2   9        0.01        1.46      0.36 o
  -7  -2   9       37.42       39.15      1.05 o
  -6  -2   9        1.78        3.44      1.02 o
  -5  -2   9       10.40        9.98      0.96 o
  -4  -2   9       49.91       46.14      1.14 o
  -3  -2   9      114.54      117.10      1.96 o
  -2  -2   9       63.74       60.28      1.14 o
  -1  -2   9       55.26       56.51      1.06 o
   0  -2   9        2.01        2.06      1.24 o
   1  -2   9        0.55        0.99      2.39 o
   2  -2   9       14.20       11.80      1.48 o
   3  -2   9        5.12        5.66      0.64 o
   4  -2   9       22.30       21.05      2.22 o
   5  -2   9      148.22      153.45     11.42 o
   6  -2   9      182.53      190.19      5.70 o
   7  -2   9       36.98       31.38      1.57 o
 -12  -1   9       66.57       55.71      4.05 o
 -11  -1   9       64.30       74.34      4.82 o
 -10  -1   9      461.64      463.61      8.59 o
  -9  -1   9       27.35       26.70      1.08 o
  -8  -1   9     1668.63     1711.49     24.59 o
  -7  -1   9      135.42      141.92      6.66 o
  -6  -1   9        1.40        2.57      0.67 o
  -5  -1   9      237.87      245.76      3.66 o
  -4  -1   9        7.64        6.42      1.18 o
  -3  -1   9      126.44      124.38      3.27 o
  -2  -1   9        3.02        3.19      1.08 o
  -1  -1   9      704.37      684.43      9.27 o
   0  -1   9      567.26      586.20     12.92 o
   1  -1   9       34.97       42.05      1.24 o
   2  -1   9      174.44      181.83      3.73 o
   3  -1   9       15.30       15.08      1.50 o
   4  -1   9      375.60      378.68      8.22 o
   5  -1   9      100.48       98.68      4.08 o
   6  -1   9        5.48        5.50      3.53 o
 -12   0   9       18.63       20.42      3.03 o
 -11   0   9      339.57      359.48     11.50 o
 -10   0   9        7.52        6.57      0.64 o
  -9   0   9       55.96       59.27      1.71 o
  -8   0   9       66.77       62.66      1.79 o
  -7   0   9      221.77      238.61      7.00 o
  -6   0   9       14.83       15.14      0.72 o
  -5   0   9      253.96      267.61      4.30 o
  -4   0   9      272.65      275.74      6.73 o
  -3   0   9      340.81      329.80      4.76 o
  -2   0   9        0.82        1.42      0.48 o
  -1   0   9     1120.00     1162.93     28.93 o
   0   0   9      221.67      228.38      4.27 o
   1   0   9       87.15       88.79      5.94 o
   2   0   9       29.00       28.12      3.67 o
   3   0   9      159.62      157.64      4.04 o
   4   0   9      315.17      340.83     20.23 o
   5   0   9        3.20        2.44      1.98 o
   6   0   9        3.97        5.17      2.41 o
 -12   1   9      150.40      148.80      8.37 o
 -11   1   9        0.66        0.13      0.51 o
 -10   1   9        4.04        5.44      0.89 o
  -9   1   9       10.02        9.50      1.03 o
  -8   1   9       53.54       58.32      1.76 o
  -7   1   9        0.49        0.91      1.95 o
  -6   1   9        8.61        9.56      1.45 o
  -5   1   9      205.69      180.43      9.73 o
  -4   1   9        0.08       -0.04      0.76 o
  -3   1   9      161.62      169.96      7.69 o
  -2   1   9      171.81      150.66      7.36 o
  -1   1   9        6.21        6.66      0.88 o
   0   1   9        9.69       11.30      0.92 o
   1   1   9      120.18      127.25      3.16 o
   2   1   9      193.65      200.43      4.64 o
   3   1   9       98.53      110.42      3.18 o
   4   1   9      424.44      447.78     12.62 o
   5   1   9      215.73      255.95      8.47 o
 -12   2   9       12.97        7.46      0.87 o
 -11   2   9       71.85       68.40      3.17 o
 -10   2   9       63.79       63.09      2.79 o
  -9   2   9      201.61      199.66      5.86 o
  -8   2   9        4.43        4.23      0.72 o
  -7   2   9       41.56       43.88      6.16 o
  -6   2   9       90.13       94.31     10.60 o
  -5   2   9       30.27       30.72      1.24 o
  -4   2   9      408.14      400.91     10.39 o
  -3   2   9      106.20      133.70      4.17 o
  -2   2   9      600.34      559.05     11.31 o
  -1   2   9      107.64      118.72      7.94 o
   0   2   9        8.47        6.76      0.93 o
   1   2   9      235.11      268.16     10.79 o
   2   2   9        3.64        7.83      1.26 o
   3   2   9      109.22      103.99      3.58 o
   4   2   9      113.49      107.41      3.67 o
 -11   3   9       22.54       21.81      1.57 o
 -10   3   9      447.32      486.89     15.86 o
  -9   3   9       34.55       36.04      1.92 o
  -8   3   9       12.36       11.33      3.08 o
  -7   3   9       56.97       50.85      2.45 o
  -6   3   9        0.53        0.41      0.81 o
  -5   3   9      566.82      538.47     13.62 o
  -4   3   9       55.36       60.97      2.46 o
  -3   3   9       27.88       26.17      3.35 o
  -2   3   9      585.30      604.90     32.47 o
  -1   3   9        3.41        1.33      1.81 o
   0   3   9       26.70       26.90      1.42 o
   1   3   9        0.64        2.50      0.76 o
   2   3   9       55.57       43.34      2.60 o
   3   3   9      167.40      156.69      4.99 o
 -10   4   9       54.11       60.09      2.97 o
  -9   4   9      337.81      382.86     17.49 o
  -8   4   9       55.10       55.37      2.64 o
  -7   4   9       68.70       69.33      6.05 o
  -6   4   9       75.99       68.62      3.24 o
  -5   4   9       49.29       54.27      5.51 o
  -4   4   9       19.71       13.50      1.36 o
  -3   4   9       50.10       45.29      3.33 o
  -2   4   9       99.11       87.98     13.14 o
  -1   4   9      297.43      295.52      8.63 o
   0   4   9        2.27        5.45      0.92 o
   1   4   9        3.45        4.82      2.84 o
   2   4   9       26.91       20.62      2.33 o
  -9   5   9        4.76        6.37      1.45 o
  -8   5   9        0.51        0.77      2.29 o
  -7   5   9       48.53       43.68      4.19 o
  -6   5   9       84.04       64.88      8.01 o
  -5   5   9       80.91       78.20      7.27 o
  -4   5   9       53.38       61.65      3.10 o
  -3   5   9       28.59       30.32      2.24 o
  -2   5   9       16.60       15.21      1.76 o
  -1   5   9        1.07        1.81      1.05 o
   0   5   9        0.39        3.89      1.53 o
  -8   6   9        2.71        3.67      1.17 o
  -7   6   9       14.78       20.26      4.72 o
  -6   6   9        2.94        3.81      2.24 o
  -5   6   9        0.95        6.52      1.52 o
  -4   6   9      252.20      256.73     10.13 o
  -3   6   9        0.14        0.07      1.78 o
  -2   6   9       42.63       33.96      6.69 o
  -2 -13  10        0.68       -0.64      1.85 o
  -1 -13  10      101.15      113.58      4.77 o
   0 -13  10       49.06       50.25      2.83 o
   1 -13  10       87.59       91.75      3.29 o
   2 -13  10      168.31      172.04      5.45 o
  -4 -12  10        2.24       -0.45      1.29 o
  -3 -12  10        0.13        2.16      0.77 o
  -2 -12  10      167.00      160.91      6.48 o
  -1 -12  10       82.70       86.65      3.57 o
   0 -12  10       19.95       20.65      4.19 o
   1 -12  10      141.18      150.25     10.27 o
   2 -12  10        2.18        0.32      0.90 o
   3 -12  10        3.17        3.80      0.81 o
   4 -12  10       83.14       74.93      2.89 o
  -6 -11  10        0.59        4.51      2.10 o
  -5 -11  10       11.98       14.38      1.15 o
  -4 -11  10        2.41        1.98      0.76 o
  -3 -11  10       11.13       15.49      2.07 o
  -2 -11  10       24.68       29.35      2.11 o
  -1 -11  10        3.39        3.56      1.94 o
   0 -11  10      149.70      148.60      4.09 o
   1 -11  10        0.01        0.66      1.68 o
   2 -11  10       11.09        7.91      0.91 o
   3 -11  10       20.35       25.28      3.09 o
   4 -11  10        9.26       10.22      4.99 o
   5 -11  10        0.02       -0.80      0.90 o
  -7 -10  10        2.44       -1.04      1.82 o
  -6 -10  10       60.04       60.97      3.13 o
  -5 -10  10        1.97        2.24      1.14 o
  -4 -10  10        5.98        2.31      1.75 o
  -3 -10  10      115.72      108.45      4.53 o
  -2 -10  10       32.79       32.71      1.19 o
  -1 -10  10       17.88       20.77      1.30 o
   0 -10  10        0.00        0.71      0.60 o
   1 -10  10        4.80        5.07      1.73 o
   2 -10  10       37.19       26.51      1.73 o
   3 -10  10        1.12        3.91      1.98 o
   4 -10  10        0.04       -1.42      0.95 o
   5 -10  10       36.45       36.74      6.21 o
   6 -10  10      145.42      155.18      4.88 o
  -8  -9  10      200.82      189.81      7.46 o
  -7  -9  10       58.17       63.10      3.13 o
  -6  -9  10       52.23       45.05      5.05 o
  -5  -9  10       10.37       12.76      2.51 o
  -4  -9  10       85.42       89.94      8.58 o
  -3  -9  10       54.53       58.04      1.81 o
  -2  -9  10      131.35      131.42      2.85 o
  -1  -9  10       15.48       18.97      0.93 o
   0  -9  10      193.37      190.22      4.74 o
   1  -9  10       20.90       15.59      2.21 o
   2  -9  10      487.63      491.75     10.93 o
   3  -9  10       90.95       91.49      3.07 o
   4  -9  10      196.94      199.29      6.80 o
   5  -9  10       68.58       76.87      2.90 o
   6  -9  10        0.35        3.13      1.66 o
  -9  -8  10       53.26       71.05     11.03 o
  -8  -8  10       27.32       16.12      3.00 o
  -7  -8  10       11.93       11.35      3.23 o
  -6  -8  10       28.48       32.15      1.20 o
  -5  -8  10        9.90        7.38      0.74 o
  -4  -8  10       17.46       13.27      0.93 o
  -3  -8  10      344.68      339.06      6.24 o
  -2  -8  10       49.68       46.90      1.87 o
  -1  -8  10      175.83      162.38      3.23 o
   0  -8  10       78.10       76.40      1.91 o
   1  -8  10      547.63      553.85     19.72 o
   2  -8  10      549.04      570.43     11.64 o
   3  -8  10       18.09        7.83      2.74 o
   4  -8  10      553.74      570.58     11.99 o
   5  -8  10       12.64       10.66      1.62 o
   6  -8  10      225.24      262.41      7.37 o
   7  -8  10        6.79       13.18      5.30 o
 -10  -7  10       30.33       38.77      2.49 o
  -9  -7  10      324.98      344.11     13.39 o
  -8  -7  10       31.39       30.70      2.33 o
  -7  -7  10       63.19       56.17      4.85 o
  -6  -7  10      120.78      103.83      2.35 o
  -5  -7  10       60.71       62.04      2.91 o
  -4  -7  10       48.74       49.02      1.42 o
  -3  -7  10      169.00      170.64      4.06 o
  -2  -7  10      324.28      315.12      6.82 o
  -1  -7  10       25.62       13.94      0.95 o
   0  -7  10      216.14      229.41      5.32 o
   1  -7  10       19.92       17.15      1.15 o
   2  -7  10      173.07      159.07      3.76 o
   3  -7  10      179.60      177.26     14.33 o
   4  -7  10       20.04       18.14      1.27 o
   5  -7  10       65.97       71.08      7.19 o
   6  -7  10        0.93        0.86      1.40 o
   7  -7  10        0.45        0.71      3.47 o
 -10  -6  10        0.34        0.13      0.51 o
  -9  -6  10        0.18       -0.19      0.51 o
  -8  -6  10      319.26      306.99      8.07 o
  -7  -6  10        7.49       12.82      1.27 o
  -6  -6  10       25.53       23.33      0.92 o
  -5  -6  10      642.68      640.89     12.76 o
  -4  -6  10       72.20       64.01      3.73 o
  -3  -6  10       56.46       61.91      1.78 o
  -2  -6  10       99.58       90.45      1.90 o
  -1  -6  10        0.23        0.21      0.47 o
   0  -6  10      181.08      180.58      8.27 o
   1  -6  10      595.84      604.59     10.27 o
   2  -6  10        0.40       -0.89      0.66 o
   3  -6  10       54.80       50.74      1.47 o
   4  -6  10       33.22       45.79      2.89 o
   5  -6  10        6.58        7.95      0.65 o
   6  -6  10       41.65       45.47      2.05 o
   7  -6  10        4.56       10.44      3.27 o
 -11  -5  10        0.10        3.89      1.07 o
 -10  -5  10       42.30       40.18      1.72 o
  -9  -5  10        9.88        9.15      0.77 o
  -8  -5  10      201.85      194.23      8.47 o
  -7  -5  10      168.28      165.51      6.24 o
  -6  -5  10        7.37        7.07      0.92 o
  -5  -5  10       17.10       14.54      0.35 o
  -4  -5  10      202.27      206.95      3.19 o
  -3  -5  10        5.22        8.53      0.50 o
  -2  -5  10      118.96      118.20      4.64 o
  -1  -5  10       72.52       69.34      1.68 o
   0  -5  10      324.95      319.21      5.65 o
   1  -5  10       91.90       89.18      5.57 o
   2  -5  10      432.01      422.93     18.31 o
   3  -5  10       10.68       17.45      1.96 o
   4  -5  10       28.69       27.09      4.09 o
   5  -5  10       33.49       35.64      3.58 o
   6  -5  10       13.41       21.03      5.48 o
   7  -5  10      105.82      129.80     20.43 o
 -11  -4  10       33.60       42.13      2.38 o
 -10  -4  10       36.69       27.16      3.14 o
  -9  -4  10       95.88       98.86      2.22 o
  -8  -4  10      261.71      278.04      6.68 o
  -7  -4  10      106.78      113.50      5.48 o
  -6  -4  10       13.07       11.50      1.92 o
  -5  -4  10      647.90      639.33      8.22 o
  -4  -4  10       10.37        9.55      0.60 o
  -3  -4  10      436.39      404.00     12.74 o
  -2  -4  10      478.78      531.70     16.84 o
  -1  -4  10       53.08       53.91      1.45 o
   0  -4  10       87.32       98.89      3.76 o
   1  -4  10       34.23       25.27      1.14 o
   2  -4  10       63.69       62.40      1.58 o
   3  -4  10      307.04      280.31      7.60 o
   4  -4  10        6.10        7.59      1.75 o
   5  -4  10        0.37        0.70      0.70 o
   6  -4  10        0.18        0.15      1.08 o
 -11  -3  10      160.23      158.23      6.45 o
 -10  -3  10       94.07       89.38      3.04 o
  -9  -3  10       28.86       26.64      0.90 o
  -8  -3  10       71.69       68.72      1.73 o
  -7  -3  10      420.33      419.07      6.51 o
  -6  -3  10      485.89      458.23      6.38 o
  -5  -3  10       53.60       48.53      2.00 o
  -4  -3  10       88.21       89.50      1.59 o
  -3  -3  10      220.04      212.15      4.07 o
  -2  -3  10     1429.78     1455.33     21.04 o
  -1  -3  10        9.76        8.65      0.56 o
   0  -3  10        1.71        0.19      0.90 o
   1  -3  10     1552.89     1614.71     23.43 o
   2  -3  10       38.10       44.75      1.99 o
   3  -3  10       64.10       63.91      3.16 o
   4  -3  10       21.41       18.07      0.85 o
   5  -3  10       24.84       19.76      1.53 o
   6  -3  10       43.30       43.42      2.80 o
 -12  -2  10      243.80      294.32     14.24 o
 -11  -2  10       58.43       47.46      2.86 o
 -10  -2  10       23.07       22.33      1.26 o
  -9  -2  10       40.97       37.72      5.68 o
  -8  -2  10       28.33       28.34      3.36 o
  -7  -2  10      660.18      672.69     18.09 o
  -6  -2  10      175.53      178.43      9.80 o
  -5  -2  10      217.41      230.14      3.31 o
  -4  -2  10       14.63       12.46      1.24 o
  -3  -2  10      144.12      150.18      6.88 o
  -2  -2  10      171.24      176.48      5.00 o
  -1  -2  10      468.53      458.25      6.40 o
   0  -2  10      178.43      167.27      3.72 o
   1  -2  10        2.18        2.05      0.80 o
   2  -2  10        1.71        1.56      0.50 o
   3  -2  10       17.35       15.47      1.69 o
   4  -2  10      108.06       99.72      3.37 o
   5  -2  10        5.86       10.54      1.06 o
   6  -2  10        0.00        0.51      1.75 o
 -12  -1  10        0.27        2.68      1.54 o
 -11  -1  10      573.22      597.93     27.72 o
 -10  -1  10        8.25       10.80      1.58 o
  -9  -1  10       13.94       17.02      0.85 o
  -8  -1  10      148.94      161.79      7.21 o
  -7  -1  10       58.05       52.08      2.12 o
  -6  -1  10      212.50      208.80      7.65 o
  -5  -1  10      153.34      160.08      2.65 o
  -4  -1  10      233.74      233.22     15.44 o
  -3  -1  10        9.49       11.29      0.64 o
  -2  -1  10      129.67      131.66      5.25 o
  -1  -1  10     1308.86     1274.10     16.87 o
   0  -1  10      108.95      108.19      2.41 o
   1  -1  10      103.50      108.49      6.06 o
   2  -1  10       11.27       13.08      2.04 o
   3  -1  10       99.15      110.24      5.65 o
   4  -1  10      348.03      379.87     10.77 o
   5  -1  10        0.25        1.73      1.53 o
 -11   0  10       55.01       47.58      2.21 o
 -10   0  10       26.26       28.98      1.34 o
  -9   0  10       69.22       59.76      1.92 o
  -8   0  10       16.21       16.63      2.02 o
  -7   0  10       17.45       16.07      2.93 o
  -6   0  10       35.70       36.20      1.38 o
  -5   0  10       19.18       21.17      1.04 o
  -4   0  10      142.41      120.96      2.88 o
  -3   0  10      153.79      154.07      6.39 o
  -2   0  10      192.89      192.25      9.11 o
  -1   0  10        2.35        3.21      2.29 o
   0   0  10      114.22      110.96      4.46 o
   1   0  10       44.10       44.71      1.62 o
   2   0  10       32.75       41.06      1.67 o
   3   0  10       53.90       71.30      3.27 o
   4   0  10      452.13      539.62     39.58 o
 -11   1  10       35.49       38.77      1.89 o
 -10   1  10       12.54       18.72      1.45 o
  -9   1  10      203.69      197.86      6.06 o
  -8   1  10       76.91       88.47      2.86 o
  -7   1  10        7.07        6.37      1.00 o
  -6   1  10      403.81      408.19     10.28 o
  -5   1  10       29.32       21.96      1.19 o
  -4   1  10      171.23      176.71      4.12 o
  -3   1  10      270.96      273.15      7.55 o
  -2   1  10        8.26        5.53      1.01 o
  -1   1  10      779.57      787.14     36.66 o
   0   1  10       67.37       70.27      5.25 o
   1   1  10       47.41       47.04      2.04 o
   2   1  10       25.90       26.83      2.10 o
   3   1  10      131.42      137.24      4.67 o
   4   1  10       69.70       75.30      5.26 o
 -11   2  10      145.73      139.79      5.47 o
 -10   2  10      100.75      118.57      4.52 o
  -9   2  10      211.15      208.79      7.15 o
  -8   2  10        8.80        7.57      0.89 o
  -7   2  10       10.22       10.07      1.04 o
  -6   2  10      224.15      211.10      6.61 o
  -5   2  10      602.84      555.96     33.40 o
  -4   2  10       33.02       36.12      1.86 o
  -3   2  10        4.05        7.97      2.23 o
  -2   2  10      102.04       89.32      4.91 o
  -1   2  10      103.74      107.85      2.88 o
   0   2  10       22.97       25.22      1.53 o
   1   2  10       70.36       72.73      3.64 o
   2   2  10        5.17        7.38      1.01 o
   3   2  10       35.98       29.38      3.03 o
 -10   3  10       32.57       28.53      1.79 o
  -9   3  10       14.51       15.55      1.95 o
  -8   3  10       39.92       29.65      1.75 o
  -7   3  10        9.55        7.53      1.19 o
  -5   3  10        0.50        5.86      3.35 o
  -4   3  10        2.31        0.81      2.71 o
  -3   3  10       22.04       16.91      4.25 o
  -2   3  10        6.62        4.25      1.91 o
  -1   3  10        8.72       11.99      1.04 o
   0   3  10       26.08       18.43      2.85 o
   1   3  10       37.76       45.40      2.87 o
  -9   4  10        3.50        9.15      2.03 o
  -8   4  10       36.40       39.03      4.03 o
  -7   4  10        3.00        4.47      2.13 o
  -6   4  10        7.40        9.00      2.20 o
  -5   4  10       38.72       55.02      7.31 o
  -4   4  10      114.93      118.77      5.39 o
  -3   4  10      110.10      121.29      4.85 o
  -2   4  10       48.60       45.86      4.23 o
  -1   4  10       16.38       21.97      2.52 o
   0   4  10        0.58       -0.98      0.66 o
  -7   5  10       41.71       38.51     10.07 o
  -6   5  10       10.54       11.37      3.77 o
  -5   5  10      194.27      188.04     10.96 o
  -4   5  10        5.84       11.03      4.16 o
  -3   5  10      172.44      187.66      8.86 o
  -4 -12  11      211.28      189.77     17.22 o
  -3 -12  11       14.43       16.89      1.26 o
  -2 -12  11       42.97       45.97      2.18 o
  -1 -12  11       49.32       46.59      2.11 o
   0 -12  11      230.54      233.01      7.03 o
   1 -12  11      146.41      140.38      3.97 o
   2 -12  11       13.22       11.03      1.70 o
   3 -12  11      136.56      136.92     20.47 o
  -6 -11  11      124.24      128.63      5.44 o
  -5 -11  11        6.16        6.06      1.19 o
  -4 -11  11       43.17       46.86      9.92 o
  -3 -11  11      123.47      118.52      3.89 o
  -2 -11  11       43.34       44.83      2.06 o
  -1 -11  11       99.11      101.08      7.78 o
   0 -11  11       77.64       66.98      6.26 o
   1 -11  11        0.96        1.11      1.63 o
   2 -11  11       13.67       10.32      1.31 o
   3 -11  11       30.27       27.63      7.26 o
   4 -11  11        5.25        6.52      3.57 o
  -6 -10  11       16.44       17.33      6.41 o
  -5 -10  11        8.82        6.28      0.88 o
  -4 -10  11       45.19       49.57      3.65 o
  -3 -10  11       62.52       66.69      7.30 o
  -2 -10  11       65.12       72.46      2.99 o
  -1 -10  11       27.88       23.02      2.14 o
   0 -10  11       75.74       67.67      1.90 o
   1 -10  11       66.49       68.48      7.76 o
   2 -10  11       15.55       16.51      1.23 o
   3 -10  11      202.29      196.93      7.57 o
   4 -10  11       13.80       13.60      1.41 o
   5 -10  11      151.63      155.47      8.15 o
  -8  -9  11       44.06       53.70      3.33 o
  -7  -9  11       39.47       29.41      2.08 o
  -6  -9  11        0.07        0.86      0.83 o
  -5  -9  11       47.10       38.45      1.48 o
  -4  -9  11        6.84        7.18      1.65 o
  -3  -9  11        6.98        5.68      0.59 o
  -2  -9  11       35.30       39.99      2.49 o
  -1  -9  11       23.14       25.13      3.17 o
   0  -9  11      140.68      125.83      3.28 o
   1  -9  11       40.04       48.76      3.02 o
   2  -9  11       75.07       88.10      2.72 o
   3  -9  11        0.01        1.23      0.70 o
   4  -9  11       11.77       12.91      1.91 o
   5  -9  11      161.05      159.34      7.83 o
  -9  -8  11      201.43      185.98     26.07 o
  -8  -8  11      113.60      110.99      4.87 o
  -7  -8  11      156.41      175.28     15.68 o
  -6  -8  11      112.37      116.99      3.77 o
  -5  -8  11        1.83        2.76      0.89 o
  -4  -8  11       16.70       14.32      1.69 o
  -3  -8  11      141.00      146.11      3.07 o
  -2  -8  11        5.66       11.88      0.98 o
  -1  -8  11       10.94        7.67      0.72 o
   0  -8  11       34.34       32.10      1.24 o
   1  -8  11      211.46      220.30      6.63 o
   2  -8  11        3.79        6.43      0.88 o
   3  -8  11       48.55       49.55      1.85 o
   4  -8  11       17.56       15.84      1.29 o
   5  -8  11      228.11      267.15      7.81 o
   6  -8  11       27.01       26.03      1.49 o
  -9  -7  11       50.34       42.76      2.02 o
  -8  -7  11      119.67      115.95     13.45 o
  -7  -7  11       59.09       56.43      2.02 o
  -6  -7  11        0.12        2.18      0.53 o
  -5  -7  11       53.31       50.76      7.06 o
  -4  -7  11       90.37      105.57      2.32 o
  -3  -7  11        3.46        7.07      0.70 o
  -2  -7  11       13.65       10.40      0.83 o
  -1  -7  11       81.60       83.08      3.79 o
   0  -7  11       72.22       82.11      5.28 o
   1  -7  11      163.42      162.13      8.23 o
   2  -7  11      112.52      116.87      2.62 o
   3  -7  11       17.69       13.84      1.44 o
   4  -7  11      382.40      386.60     10.28 o
   5  -7  11        0.47        0.93      0.98 o
   6  -7  11       76.45       82.40      9.09 o
 -10  -6  11       72.76       86.35      3.56 o
  -9  -6  11        0.98        3.26      1.10 o
  -8  -6  11       17.35       18.50      1.50 o
  -7  -6  11        0.42        0.25      0.36 o
  -6  -6  11       56.19       51.22      2.68 o
  -5  -6  11        4.02        4.04      1.91 o
  -4  -6  11      520.32      550.35      9.40 o
  -3  -6  11      499.33      511.43     30.19 o
  -2  -6  11      468.22      422.92     14.95 o
  -1  -6  11      423.29      428.82     16.21 o
   0  -6  11        1.19       -0.79      0.73 o
   1  -6  11       78.02       79.85      6.20 o
   2  -6  11       57.70       57.06      5.45 o
   3  -6  11      129.99      127.74      3.40 o
   4  -6  11       27.96       26.57      2.77 o
   5  -6  11        1.81        0.93      3.54 o
   6  -6  11       66.42       86.73      7.54 o
 -10  -5  11       87.54      109.87      4.35 o
  -9  -5  11        0.44        0.45      1.09 o
  -8  -5  11        0.32        0.11      0.60 o
  -7  -5  11        8.14        6.87      0.42 o
  -6  -5  11       20.48       21.30      0.65 o
  -5  -5  11      382.74      384.20      6.41 o
  -4  -5  11        1.50        1.22      0.57 o
  -3  -5  11      629.29      631.85      8.83 o
  -2  -5  11      125.87      107.96      3.06 o
  -1  -5  11      685.44      707.22     11.86 o
   0  -5  11      144.50      150.67      8.23 o
   1  -5  11        2.27        1.03      1.97 o
   2  -5  11       71.56       71.75      1.91 o
   3  -5  11       74.14       69.98      3.93 o
   4  -5  11        9.32        4.00      1.85 o
   5  -5  11        5.62        7.37      1.15 o
   6  -5  11       12.23       16.39      1.22 o
 -11  -4  11      146.55      155.91      8.47 o
 -10  -4  11      110.30      103.67      4.42 o
  -9  -4  11        4.27        1.08      0.76 o
  -8  -4  11        0.06       -0.10      0.51 o
  -7  -4  11       15.93       19.56      1.36 o
  -6  -4  11      350.37      341.93      8.24 o
  -5  -4  11      125.48      124.07      2.26 o
  -4  -4  11       58.17       68.74      2.05 o
  -3  -4  11      125.06      119.56      7.51 o
  -2  -4  11       23.86       23.33      2.35 o
  -1  -4  11      175.99      170.42      3.46 o
   0  -4  11       69.87       72.16      3.12 o
   1  -4  11       32.09       34.02      2.02 o
   2  -4  11        2.81        3.38      0.36 o
   3  -4  11       80.01       70.07      3.06 o
   4  -4  11       17.65       19.46      1.24 o
   5  -4  11       15.82       13.19      2.08 o
 -11  -3  11        2.93       -0.57      2.23 o
 -10  -3  11      133.84      134.38      4.17 o
  -9  -3  11       90.29       89.36      3.48 o
  -8  -3  11        0.89        2.53      0.48 o
  -7  -3  11      281.74      282.08     10.05 o
  -6  -3  11        0.90        0.02      1.43 o
  -5  -3  11      182.03      175.29      2.83 o
  -4  -3  11        0.36        0.99      1.82 o
  -3  -3  11      579.52      631.17     10.78 o
  -2  -3  11        1.30        0.30      0.54 o
  -1  -3  11        0.26       -0.45      1.59 o
   0  -3  11        5.56        6.92      0.46 o
   1  -3  11      170.02      175.59     11.09 o
   2  -3  11      281.43      296.64      5.73 o
   3  -3  11       15.27       20.90      2.93 o
   4  -3  11      157.67      167.51      7.49 o
   5  -3  11      134.19      149.96      6.00 o
 -11  -2  11        4.78        4.16      1.13 o
 -10  -2  11       21.25       20.92      5.74 o
  -9  -2  11       20.19       17.40      1.12 o
  -8  -2  11        6.67        7.64      2.23 o
  -7  -2  11       94.09       92.42      4.01 o
  -6  -2  11      410.85      437.61     16.61 o
  -5  -2  11       60.02       58.15      2.31 o
  -4  -2  11      202.31      184.55      3.74 o
  -3  -2  11      150.25      141.93      2.85 o
  -2  -2  11       42.07       41.11      5.74 o
  -1  -2  11       21.79       19.68      1.23 o
   0  -2  11      196.33      191.96      3.91 o
   1  -2  11      166.55      171.54      3.62 o
   2  -2  11       80.16       99.76      7.86 o
   3  -2  11        3.53        2.79      0.61 o
   4  -2  11       24.38       30.35      3.98 o
 -11  -1  11        1.18       -1.84      1.22 o
 -10  -1  11       22.82       19.41      1.08 o
  -9  -1  11       21.44       23.24      2.01 o
  -8  -1  11       48.19       45.39      2.90 o
  -7  -1  11      301.63      314.62      5.37 o
  -6  -1  11       18.25       17.00      0.91 o
  -5  -1  11      218.07      208.20      4.00 o
  -4  -1  11      242.20      224.97      6.42 o
  -3  -1  11       52.41       47.39      1.39 o
  -2  -1  11       13.79       18.66      1.66 o
  -1  -1  11      130.85      123.91      4.26 o
   0  -1  11      276.47      284.43      9.69 o
   1  -1  11       48.24       49.89      1.67 o
   2  -1  11      148.15      157.65      4.93 o
   3  -1  11       66.33       62.04      2.44 o
   4  -1  11        0.47       -1.13      0.75 o
 -10   0  11       81.25       78.48      3.87 o
  -9   0  11        3.85        2.69      2.30 o
  -8   0  11      141.45      143.43      3.67 o
  -7   0  11        0.01       -0.35      0.50 o
  -6   0  11      104.42       99.75      7.01 o
  -5   0  11       51.75       43.27      3.39 o
  -4   0  11      547.55      538.32     11.02 o
  -3   0  11      127.99      140.92     14.25 o
  -2   0  11       20.48       25.10      2.15 o
  -1   0  11      177.61      179.10      3.70 o
   0   0  11       51.88       51.10      3.38 o
   1   0  11       10.94       10.97      0.89 o
   2   0  11        2.27        1.91      0.83 o
   3   0  11       78.67       82.38      3.09 o
  -9   1  11       53.99       58.86      2.70 o
  -8   1  11        9.40       10.45      1.08 o
  -7   1  11      158.93      147.08      4.65 o
  -6   1  11      167.27      150.04      4.63 o
  -5   1  11       69.41       81.82      2.86 o
  -4   1  11       36.95       36.80      2.47 o
  -3   1  11       55.35       48.45      2.32 o
  -2   1  11        2.71        3.70      1.06 o
  -1   1  11       80.16       84.02      2.59 o
   0   1  11       60.62       69.71      2.46 o
   1   1  11      188.69      192.80      5.74 o
   2   1  11       81.08       86.22      4.99 o
 -10   2  11        3.81        2.73      1.03 o
  -9   2  11        0.11        0.64      0.89 o
  -8   2  11      125.34      149.39      8.00 o
  -7   2  11        0.57        2.28      1.88 o
  -6   2  11        0.39       -1.02      0.72 o
  -5   2  11       45.97       39.87      4.62 o
  -4   2  11       39.26       42.03      6.55 o
  -3   2  11      297.73      345.42     11.12 o
  -2   2  11       50.67       43.50      2.34 o
  -1   2  11       14.03        8.82      3.67 o
   0   2  11      148.17      147.84      4.78 o
   1   2  11        0.16       -0.44      1.63 o
  -9   3  11      168.83      161.93      8.94 o
  -8   3  11       63.00       52.55      4.17 o
  -7   3  11      102.68      117.41     10.99 o
  -6   3  11      101.82      116.07      5.95 o
  -4   3  11      153.01      120.10      7.69 o
  -2   3  11       61.64       57.11      3.11 o
  -1   3  11       19.24       17.65      2.86 o
  -7   4  11        6.60        7.98      3.51 o
  -6   4  11       33.76       35.09      2.23 o
  -5   4  11       21.48       18.01      1.53 o
  -4   4  11       18.91       20.42      3.24 o
  -3 -12  12        0.34       -0.48      0.76 o
  -2 -12  12       20.22       16.35      2.61 o
  -1 -12  12       22.55       23.40      4.59 o
   0 -12  12       26.20       32.53      2.36 o
   1 -12  12        0.58        1.45      0.76 o
  -5 -11  12       76.05       86.41      3.21 o
  -4 -11  12        2.74        3.03      4.20 o
  -3 -11  12       21.82       30.92      3.76 o
  -2 -11  12       38.92       43.07      1.93 o
  -1 -11  12       10.87       14.26      1.05 o
   0 -11  12      450.25      442.71     10.69 o
   1 -11  12       24.55       25.12      1.51 o
   2 -11  12        0.65        2.29      0.77 o
   3 -11  12       30.47       34.94      4.55 o
  -6 -10  12       15.45       20.57      1.76 o
  -5 -10  12      395.00      412.48     11.52 o
  -4 -10  12       21.86       21.10      1.82 o
  -3 -10  12       12.94        7.97      1.15 o
  -2 -10  12       31.44       34.96      3.43 o
  -1 -10  12      172.62      180.97      4.63 o
   0 -10  12       82.56       76.84      3.79 o
   1 -10  12        3.40        6.28      0.96 o
   2 -10  12      285.26      289.48     20.40 o
   3 -10  12      175.10      172.73      5.58 o
   4 -10  12       67.26       61.55      2.68 o
  -7  -9  12       61.10       71.38      5.81 o
  -6  -9  12      101.71       89.49      5.96 o
  -5  -9  12        2.90        1.20      0.64 o
  -4  -9  12       38.90       54.39      4.54 o
  -3  -9  12       14.39       20.16      2.74 o
  -2  -9  12       43.94       45.87      2.06 o
  -1  -9  12      111.04       97.38      2.60 o
   0  -9  12      276.87      285.08     13.49 o
   1  -9  12       77.58       72.67      3.34 o
   2  -9  12       24.96       24.11      1.18 o
   3  -9  12       18.11       12.13      3.53 o
   4  -9  12        3.23        0.70      0.86 o
  -8  -8  12       84.21       78.43     14.19 o
  -7  -8  12       10.01        9.95      2.30 o
  -6  -8  12       11.05        9.28      2.82 o
  -5  -8  12       23.64       19.18      1.12 o
  -4  -8  12       29.19       25.02      1.30 o
  -3  -8  12        2.99        4.40      0.65 o
  -2  -8  12      187.52      177.38      6.69 o
  -1  -8  12      202.93      178.57     10.17 o
   0  -8  12        9.61       10.47      1.22 o
   1  -8  12       25.94       26.77      3.67 o
   2  -8  12      113.26      115.01      5.35 o
   3  -8  12       26.70       32.94      1.45 o
   4  -8  12       50.79       53.09      3.45 o
  -9  -7  12      100.96       97.11      3.69 o
  -8  -7  12       51.33       44.46      3.00 o
  -7  -7  12       80.90       88.23      8.46 o
  -6  -7  12       10.96        8.24      2.45 o
  -5  -7  12        0.67       -0.25      0.65 o
  -4  -7  12       10.46        7.32      1.41 o
  -3  -7  12       45.97       52.83      3.13 o
  -2  -7  12      156.85      173.74      3.49 o
  -1  -7  12      157.25      149.00      3.17 o
   0  -7  12      117.13      114.93      6.17 o
   1  -7  12      180.36      227.07      5.25 o
   2  -7  12       37.06       44.51      5.12 o
   3  -7  12       63.15       67.05      2.35 o
   4  -7  12        2.87       -1.06      1.18 o
  -9  -6  12        5.61        3.58      1.09 o
  -8  -6  12        1.83        4.22      3.32 o
  -7  -6  12       80.97       89.36      2.51 o
  -6  -6  12       36.40       39.25      2.95 o
  -5  -6  12       75.23       62.02      6.13 o
  -4  -6  12      119.65      134.00      2.87 o
  -3  -6  12       37.24       28.10      3.49 o
  -2  -6  12       19.67       18.37      0.92 o
  -1  -6  12       33.67       27.86      1.11 o
   0  -6  12       24.04       26.20      2.78 o
   1  -6  12      190.22      187.23      4.02 o
   2  -6  12      141.97      148.28      3.70 o
   3  -6  12       13.11       11.84      0.84 o
   4  -6  12       57.99       63.23      4.30 o
 -10  -5  12        9.78        6.56      1.03 o
  -9  -5  12        7.49        5.45      1.63 o
  -8  -5  12       43.81       41.13      1.44 o
  -7  -5  12        0.54        1.01      1.30 o
  -6  -5  12      104.78      100.73      4.11 o
  -5  -5  12       23.11       19.43      0.90 o
  -4  -5  12      861.43      857.43     13.48 o
  -3  -5  12       15.04       22.87      1.64 o
  -2  -5  12        0.30        0.74      0.86 o
  -1  -5  12      447.97      444.69      8.10 o
   0  -5  12        0.14        2.43      0.99 o
   1  -5  12      233.84      235.69     12.61 o
   2  -5  12       58.52       51.12      2.05 o
   3  -5  12      216.52      226.79      6.45 o
   4  -5  12       97.03      115.28      4.09 o
 -10  -4  12        4.03        2.30      0.69 o
  -9  -4  12       47.35       39.79      2.91 o
  -8  -4  12       85.97       82.80      2.53 o
  -7  -4  12      203.93      214.96      4.22 o
  -6  -4  12       77.69       83.28      2.03 o
  -5  -4  12      298.28      288.93      9.46 o
  -4  -4  12       19.75       19.09      2.37 o
  -3  -4  12      564.00      527.84     16.57 o
  -2  -4  12       38.54       35.69      1.81 o
  -1  -4  12        0.00       -0.71      0.49 o
   0  -4  12        0.05        1.79      1.59 o
   1  -4  12      107.54       98.61      6.97 o
   2  -4  12      105.01       97.34      3.41 o
   3  -4  12       29.58       28.27      4.92 o
   4  -4  12        5.45        6.02      2.26 o
 -10  -3  12       78.33       76.03      9.54 o
  -9  -3  12        0.56        0.56      0.46 o
  -8  -3  12       38.32       42.34      1.32 o
  -7  -3  12       30.33       29.38      4.47 o
  -6  -3  12      402.39      408.90      6.75 o
  -5  -3  12      276.40      268.88      4.46 o
  -4  -3  12      132.26      130.33      2.57 o
  -3  -3  12       47.78       48.85      2.58 o
  -2  -3  12        4.88        4.34      1.06 o
  -1  -3  12       49.17       52.76      2.61 o
   0  -3  12       87.78       72.76      5.51 o
   1  -3  12      109.99      107.69      4.75 o
   2  -3  12       52.50       66.17      5.83 o
   3  -3  12        0.05        0.43      0.95 o
 -10  -2  12       16.05       18.75      1.46 o
  -9  -2  12        5.37        4.55      0.72 o
  -8  -2  12        6.56        6.57      0.69 o
  -7  -2  12        3.53        5.14      0.76 o
  -6  -2  12       49.99       45.87      1.30 o
  -5  -2  12      107.85      109.67      2.25 o
  -4  -2  12       74.85       70.21      4.21 o
  -3  -2  12       52.58       57.70      1.60 o
  -2  -2  12       61.35       76.29      2.43 o
  -1  -2  12        2.02        4.45      1.09 o
   0  -2  12       35.11       36.90      2.21 o
   1  -2  12        4.36        5.03      0.95 o
   2  -2  12      511.45      570.05     15.37 o
   3  -2  12       13.14       13.33      1.55 o
 -10  -1  12      156.27      156.46      4.87 o
  -9  -1  12       62.75       60.78      2.09 o
  -8  -1  12      205.32      207.90     10.93 o
  -7  -1  12        0.30        3.16      2.58 o
  -6  -1  12       35.59       41.93      3.00 o
  -5  -1  12       12.48        7.26      0.62 o
  -4  -1  12      217.22      235.92      5.40 o
  -3  -1  12      249.51      248.12      6.14 o
  -2  -1  12        2.24        3.14      3.62 o
  -1  -1  12       43.88       43.44      2.17 o
   0  -1  12        7.79        7.02      0.97 o
   1  -1  12      319.20      328.75     11.87 o
   2  -1  12        7.73        7.20      3.46 o
 -10   0  12        2.35        2.64      0.58 o
  -9   0  12       27.07       26.09      1.69 o
  -8   0  12      109.03       99.29      8.56 o
  -7   0  12      488.73      490.84     15.73 o
  -6   0  12       11.90       11.25      3.62 o
  -5   0  12      220.70      226.07     20.20 o
  -4   0  12       17.50       18.29      1.53 o
  -3   0  12       36.25       33.61      4.40 o
  -2   0  12       25.05       25.86      2.07 o
  -1   0  12        4.74        8.41      1.60 o
   0   0  12       14.34       11.39      2.48 o
   1   0  12      148.29      155.22      6.32 o
  -8   1  12      275.87      288.60     10.58 o
  -7   1  12       16.48       13.14      1.97 o
  -6   1  12        3.68        1.94      0.80 o
  -5   1  12       80.94       73.25      4.99 o
  -4   1  12       41.81       33.61      3.73 o
  -3   1  12       82.87       81.82      3.68 o
  -2   1  12       25.13       19.93      1.76 o
  -1   1  12       25.10       27.35      4.87 o
   0   1  12      206.75      209.99      6.49 o
  -8   2  12       43.15       46.26      3.26 o
  -7   2  12        6.86        9.35      1.71 o
  -6   2  12       43.89       48.66      9.06 o
  -5   2  12       41.99       39.00      2.22 o
  -4   2  12      109.79      113.90      5.94 o
  -3   2  12        7.90        3.57      1.27 o
  -2   2  12        0.49       -1.55      1.20 o
  -3 -11  13       11.41       10.18      2.13 o
  -2 -11  13        2.50        5.21      1.15 o
  -1 -11  13       69.67       68.97      3.93 o
   0 -11  13       12.06       15.91      2.23 o
   1 -11  13       48.22       39.75      1.70 o
  -5 -10  13       31.09       27.55      6.23 o
  -4 -10  13        1.91        1.84      0.76 o
  -3 -10  13       19.84       24.03      5.63 o
  -2 -10  13       42.56       46.21      2.05 o
  -1 -10  13        0.21        0.70      1.02 o
   0 -10  13       31.32       30.39      3.23 o
   1 -10  13       16.72       17.45      1.08 o
   2 -10  13        5.52       11.23      3.11 o
  -7  -9  13        7.43        6.04      3.38 o
  -6  -9  13      184.19      172.64     18.19 o
  -5  -9  13       43.18       45.38     10.44 o
  -4  -9  13       24.62       23.57      3.45 o
  -3  -9  13       18.88       13.72      3.03 o
  -2  -9  13        3.40        6.94      1.09 o
  -1  -9  13       23.52       28.25      2.28 o
   0  -9  13        0.86        1.25      1.36 o
   1  -9  13        1.02       -0.63      0.95 o
   2  -9  13      478.31      518.41     12.59 o
   3  -9  13        8.17       11.42      1.28 o
  -7  -8  13      102.39      111.82      9.73 o
  -6  -8  13      351.90      365.30     10.20 o
  -5  -8  13      138.08      124.71      7.70 o
  -4  -8  13        0.03        0.32      0.95 o
  -3  -8  13       61.95       80.27      7.10 o
  -2  -8  13       27.56       21.94      2.35 o
  -1  -8  13        0.04       -0.88      0.59 o
   0  -8  13        7.39        8.73      1.03 o
   1  -8  13      193.66      207.49      6.67 o
   2  -8  13      181.32      193.16      8.32 o
   3  -8  13       54.00       50.77      1.92 o
  -8  -7  13        0.16       -1.66      1.11 o
  -7  -7  13      121.73      129.93      9.78 o
  -6  -7  13       40.11       40.01      1.72 o
  -5  -7  13      419.68      436.73     11.29 o
  -4  -7  13        2.53       -0.15      2.51 o
  -3  -7  13      365.37      339.41      6.76 o
  -2  -7  13      142.36      154.69      7.35 o
  -1  -7  13       16.07       14.27      1.60 o
   0  -7  13       39.15       31.88      2.19 o
   1  -7  13       89.46       84.21      7.22 o
   2  -7  13       66.43       58.48      3.55 o
   3  -7  13       40.09       32.10      2.53 o
  -9  -6  13        3.25        4.41      1.14 o
  -8  -6  13       20.89       19.24      1.61 o
  -7  -6  13        8.36        9.85      0.90 o
  -6  -6  13       58.45       61.80      2.23 o
  -5  -6  13       48.03       49.25      1.76 o
  -4  -6  13       51.80       43.98      1.60 o
  -3  -6  13       12.28       11.37      2.58 o
  -2  -6  13       23.95       15.18      1.28 o
  -1  -6  13      119.13      108.95      2.70 o
   0  -6  13        4.35        3.74      1.24 o
   1  -6  13      118.53      117.29      3.36 o
   2  -6  13       53.25       55.30      2.28 o
   3  -6  13        4.59       10.46      1.07 o
  -9  -5  13       23.14       18.04      1.63 o
  -8  -5  13       28.58       28.15      4.00 o
  -7  -5  13       25.49       22.32      1.25 o
  -6  -5  13       36.61       34.76      1.41 o
  -5  -5  13      179.49      178.79      4.62 o
  -4  -5  13        2.64        6.59      0.87 o
  -3  -5  13       13.35       12.22      1.74 o
  -2  -5  13      196.23      214.21     18.85 o
  -1  -5  13       22.55       24.21      2.06 o
   0  -5  13      253.20      273.85     22.07 o
   1  -5  13        0.06        1.25      0.81 o
   2  -5  13      169.98      182.46      8.14 o
   3  -5  13       29.24       37.05      5.28 o
  -9  -4  13       12.08        9.48      1.11 o
  -8  -4  13       52.87       52.10      4.01 o
  -7  -4  13       10.60       10.54      1.96 o
  -6  -4  13       19.14       20.24      3.50 o
  -5  -4  13        4.03        4.03      1.77 o
  -4  -4  13       44.34       34.11      1.25 o
  -3  -4  13        0.04        0.30      0.73 o
  -2  -4  13       50.78       48.37      2.60 o
  -1  -4  13       37.94       32.10      1.47 o
   0  -4  13       13.12       20.18      2.87 o
   1  -4  13      121.63      121.08      4.09 o
   2  -4  13       23.00       14.53      6.29 o
  -9  -3  13      114.33      119.40      6.27 o
  -8  -3  13       18.90       21.28      3.15 o
  -7  -3  13       61.25       61.47      7.33 o
  -6  -3  13       68.08       68.10      4.01 o
  -5  -3  13       51.93       50.01      1.97 o
  -4  -3  13        9.97       12.80      0.87 o
  -3  -3  13      132.36      124.43      3.67 o
  -2  -3  13      146.71      160.66     18.56 o
  -1  -3  13        5.45        4.38      1.04 o
   0  -3  13      101.59       92.80      4.30 o
   1  -3  13       21.17       19.58      1.56 o
   2  -3  13      197.52      214.68      7.19 o
  -9  -2  13      156.74      161.23      4.36 o
  -8  -2  13       81.88       85.31      3.68 o
  -7  -2  13       12.68       13.03      3.51 o
  -6  -2  13      245.66      216.91      8.58 o
  -5  -2  13       81.79       89.62      3.10 o
  -4  -2  13      417.82      438.11     11.31 o
  -3  -2  13      508.66      512.47     16.53 o
  -2  -2  13       19.67       20.28      3.42 o
  -1  -2  13        0.15       -0.17      0.57 o
   0  -2  13        5.18        5.35      1.82 o
   1  -2  13       87.72       97.01      3.75 o
  -9  -1  13       20.03       17.54      1.81 o
  -8  -1  13       18.02       16.82      1.16 o
  -7  -1  13      118.83      121.69      8.02 o
  -6  -1  13       53.41       43.08      2.40 o
  -5  -1  13      119.70      115.29      3.65 o
  -4  -1  13       69.16       76.65      2.68 o
  -3  -1  13      181.46      177.68      5.46 o
  -2  -1  13      185.40      198.06      6.02 o
  -1  -1  13        4.62       11.78      1.40 o
   0  -1  13       84.69       86.25      4.00 o
  -8   0  13        0.02        0.30      0.86 o
  -7   0  13       15.79       16.59      1.45 o
  -6   0  13        6.01        9.97      1.41 o
  -5   0  13      137.57      156.18     14.20 o
  -4   0  13      101.20       96.49      6.29 o
  -3   0  13       56.12       58.50      6.03 o
  -2   0  13       56.43       60.42      8.36 o
  -1   0  13       62.86       65.24      3.28 o
  -6   1  13        4.27        0.81      0.83 o
  -5   1  13        9.07       16.42      2.16 o
  -4   1  13       96.45       90.69     12.58 o
  -3   1  13       25.81       27.42      3.51 o
  -3 -10  14        0.61        2.72      1.08 o
  -2 -10  14        0.01        1.01      0.91 o
  -1 -10  14        4.04        1.05      1.59 o
  -5  -9  14       16.95       13.59      4.62 o
  -4  -9  14      129.46      125.66     13.74 o
  -3  -9  14        0.16       -0.44      0.80 o
  -2  -9  14       35.65       26.43      1.42 o
  -1  -9  14        2.26        2.92      0.63 o
   0  -9  14        0.91        1.47      0.99 o
  -6  -8  14        3.38        4.77      3.15 o
  -5  -8  14        9.73        8.54      0.98 o
  -4  -8  14       45.23       47.97     10.08 o
  -3  -8  14        2.98        1.26      1.57 o
  -2  -8  14        0.02       -1.11      1.63 o
  -1  -8  14       40.48       38.52      2.06 o
   0  -8  14       29.87       28.44      1.41 o
   1  -8  14        0.03       -0.17      1.08 o
  -7  -7  14      156.67      173.19     12.11 o
  -6  -7  14      261.86      251.88      7.55 o
  -5  -7  14        7.24        6.09      0.86 o
  -4  -7  14        0.14        1.22      0.67 o
  -3  -7  14       74.65       83.90     14.00 o
  -2  -7  14        0.05       -0.55      1.97 o
  -1  -7  14      127.02      133.95      5.09 o
   0  -7  14       19.97       14.80      1.06 o
   1  -7  14      605.16      653.42     18.89 o
  -7  -6  14      115.19      126.85     13.01 o
  -6  -6  14        0.10       -0.64      0.64 o
  -5  -6  14       86.27       76.47      3.46 o
  -4  -6  14       14.70       22.87      1.32 o
  -3  -6  14       66.01       57.87      1.93 o
  -2  -6  14       18.37       17.80      3.55 o
  -1  -6  14        1.89        0.11      1.36 o
   0  -6  14       73.53       74.91      2.88 o
   1  -6  14        0.01        3.39      2.30 o
  -8  -5  14      253.99      239.49     11.45 o
  -7  -5  14       37.17       39.99      1.75 o
  -6  -5  14       54.26       51.22      1.77 o
  -5  -5  14        9.04        4.85      1.33 o
  -4  -5  14       55.29       70.74      3.73 o
  -3  -5  14       83.74       94.98     10.46 o
  -2  -5  14        4.99        5.53      2.88 o
  -1  -5  14        0.72        4.02      1.51 o
   0  -5  14       53.01       47.17      2.13 o
   1  -5  14        6.97        0.82      2.22 o
  -8  -4  14        3.79        2.96      1.12 o
  -7  -4  14      109.66      107.04     15.91 o
  -6  -4  14       39.68       31.43      4.35 o
  -5  -4  14       20.19       21.65      1.24 o
  -4  -4  14      112.47      121.33      3.84 o
  -3  -4  14       27.90       29.95      1.67 o
  -2  -4  14       71.52       60.96      2.42 o
  -1  -4  14        1.40        2.96      2.52 o
   0  -4  14      140.82      151.40      5.05 o
  -8  -3  14       16.95       15.64      1.07 o
  -7  -3  14        0.26        0.79      1.56 o
  -6  -3  14       68.82       79.87      9.37 o
  -5  -3  14       88.60       79.80      3.53 o
  -4  -3  14       82.21       86.38      9.48 o
  -3  -3  14      331.96      320.25      9.24 o
  -2  -3  14        0.01       -0.74      0.92 o
  -1  -3  14      369.34      371.97     10.63 o
  -7  -2  14       10.14        9.23      1.11 o
  -6  -2  14        0.33        2.81      1.34 o
  -5  -2  14       53.66       55.61      9.63 o
  -4  -2  14       42.66       38.30      6.56 o
  -3  -2  14       21.88       14.21      1.28 o
  -2  -2  14       95.21       90.17      4.13 o
  -6  -1  14       14.62       13.12      1.32 o
  -5  -1  14       11.72        9.78      2.19 o
  -4  -1  14       13.33       13.03      1.85 o
  -4  -7  15       24.31       22.64      4.07 o
  -3  -7  15        0.98        0.74      1.33 o
  -2  -7  15       60.16       57.48      2.94 o
  -5  -6  15       17.12       12.01      1.99 o
  -4  -6  15       29.33       23.97      4.94 o
  -3  -6  15        8.28        7.06      1.13 o
  -2  -6  15       73.75       76.03      2.93 o
  -5  -5  15       67.41       53.69      6.77 o
  -4  -5  15      107.51       96.45      5.26 o
  -3  -5  15        0.06        0.17      2.65 o
 
